# Supplementary material for: Genomic and exoproteomic analyses of cold‐ and alkaline‐adapted bacteria reveal an abundance of secreted subtilisin‐like proteases
Source: Microb Biotechnol. 2016 Feb 1;9(2):245–56. doi: 10.1111/1751-7915.12343 (PMC4767292; doi:10.1111/1751-7915.12343)
Supplement: Supplementary file 3 — Table S2. All proteases predicted from the genome sequences of Arsukibacterium ikkense and Arsukibacterium sp. MJ3. Proteases were identified by comparison of predicted coding sequences to the Pfam protein domain database (http://pfam.sanger.ac.uk). Signal peptides were predicted by SignalP version 4.1 (http://www.cbs.dtu.dk/services/SignalP/) and results are given as Yes/No, depending on the SignalP score (default cut‐off value of 0.5). Subcellular localization was predicted by PSORTb version 3.0.2 for Gram‐negative bacteria (http://www.psort.org/). The Exoproteome column indicates proteases identified (+) in the exoproteome. See Table S4 for details. [file MBT2-9-245-s003.xlsx]

## Sheet: Arsukibacterium ikkense
Table S2. All proteases predicted from the genome sequence of the ikaite column isolate Arsukibacterium ikkense.
Proteases were identified by comparison of predicted coding sequences to the Pfam protein domain database (http://pfam.sanger.ac.uk).
Signal peptides were predicted by SignalP version 4.1 (http://www.cbs.dtu.dk/services/SignalP/) and results are given as Yes/No, depending on the SignalP score (default cut-off value of 0.5).
Subcellular localisation was predicted by PSORTb version 3.0.2 for gram-negative bacteria (http://www.psort.org/).
The Exoproteome column indicates proteases identified (+) in the exoproteome. See Table S4 for details.
Sequence ID	Pfam Family	Pfam E-value	Pfam Function	SignalP	SignalP Score	PSORT Localisation	PSORT Score	Exoproteome	Open Reading Frame
fig|336831.7.peg.1689	PF00082.17	1.8e-42	Peptidase_S8	Y	0.92	Extracellular	10	+	ATGTCCAAATTAACCAAACCACTGGCGCTGGCCAGTTGCAGCTTGCTGGCACTGGCGGTAAATAGCGCCCTGGCAGCCACCGACAAAAGCGCCACCATTGACAACAACCGCTACATCATTAAATACAAAGACAGCAATGCAGGACAGAGCAAGCAAAACGATTATGTGCTGAAACAGCAAAAAGGCGCCAAAGATGCAGTATTGGCCATGCTTAGTGACAACAGCAATAAATTACAACGCCAGGGGGCGAAAATTCATCATGTGTTAGCAGAGCAACGCGCAATTGCCGCTGAGCTGCGGCCAGGCCTGGTTAACCTGCTGAAAACCGATCCTAATATCGAGTTTATTGAAGTTGATCAACGTCGCTATCCGATGATGCAGCAAATTCCTTACGGCTAC…
fig|336831.7.peg.2527	PF00082.17	2.8e-33	Peptidase_S8	N	0.496	Extracellular	10	+	GTGCTTTGTATTCCAGCCAGTGTGTTAATGTCACCAGCGCTGCTAGCTGATGTTGACCAGGCCCGCCCGTTCGCCAGTGAGGCCCCGGCTAAAGCCGGCGTAGCAACAAACCATAATCAGAACCAGAAACGTTATATCGTTAAATATAAAACGATGGTAATGGATGAAGCAGGCCCGGGTTTGTTTTCGGCCACGGCCAGCGAACGCCGTCAGTTTAATTTAGAACGTCAATCAGAACATATGGCCCGTCGCGGTGCCAACGTCAAAGCTATCCTGGCTGCTCAAGGCGCTATCGCCGTTGAGCTGGATAAGGCTGCGTTGCTTGCCCTGCAGAACGATAACAACGTAGAGCTGGTTGAAGAAGACTACAAACGTTTCCCGCTGGCCCAGCAAATCCCC…
fig|336831.7.peg.3033	PF00082.17	5.9e-44	Peptidase_S8	N	0.513	Extracellular	8.44		ATGAGCAGGCAATTCATCAGTGCCCTGTTGCTGGGAGGGGGGGCAATGCTAACCGGGCCGTTGCCGGCTGAAGCTGGCAGGTTAATTATCGCAACCGACCAGGTGAGTGAGCGCCACAGCACACCGTTGTTAAGTGCGGTGCAAGGTCAGTTTAGCAGTGGCTATGCCAGTAAAGTGGAACTGATTGGTTTGGATAATGCTGGTTTAGAACAGCGCTCAGCTGGCCTGGTAAGGGTGCTGCTTGCTGATGGCGTTGAGCTGCAACAGGCGCTGCGTTATTACCGCAACTTACCCGGGGTTCGCTTTGCTGAGCCCGATTTTCGCCTGCAGAAACAGCAAATCCCCAACGACCCGCAATTTAACCAGCAATGGCATTTAGGCGCGCAGCAGGGCATTAAC…
fig|336831.7.peg.510	PF00082.17	1.3e-47	Peptidase_S8	Y	0.871	Extracellular	9.72	+	ATGTCCAAGCAAAAAATTTTGGTGCTCGCGATTGCTGCTGCGCTATCTTCCGGTTCAGTTTTTGCCACACAGCATGGAGCAGAAGCAGACGATTCGATTCTGGTGATGTTTAAACCTGGTGCGTCAAAGCAAGAGCGAGTTTCAGCAGTGCAACGCACAGGAGCCAACTTGCGGCAGTTGGATGATCAAGGCCGCGATATTAAAATGCGTCATGTCGCTGACGGCAGGATTGCTAAAATTCGGGTGCCAAAAGGGATAAATCGCGATAATTTAATTAAACAACTGATGATGAGTCCTGCTGTAGAAATTGCTGAGCCAAACTATCTGGTTAAAGCACTTGCTGTTCCAAATGATCCACGCTTTACCGAAATGTGGGCATTGAATAATACTGGTCAGAAC…
fig|336831.7.peg.2262	PF00082.17	6.3e-27	Peptidase_S8	Y	0.773	Unknown	6.27	+	ATGAAATTTTCGAAGATTACTCCTGTTACTGTCGCCACCTTACTTGCCTTAGGCCTAACAGTGCAGGCACAGGCGTCAGATCGTTATGTTATCCAGGTAGACAACAACCACAAAGGCCTGATTAAAGCCTTGACGGTGCGCATGGGCGGCCAGATTGAAGTTGATTCTGATGGCTTTATTGCCGCAACCTTCAGCGGTCAGGATCTTAGCTCAGTAAAAGGTTTACTGAACAACCCACATATCAAATTGATTGAAGCCGATGTTAAGCGTTATCCAATGGCGCTGTTTAATGATGATGCCGGCAATCCGGAAACCCAGCAGTTAACCCCTTACGCTATTTATCAGTCACAAGCTAATCAGGTTAGCCTGAATATGGGTAATGCTAAACGGGTTTGTGTT…
fig|336831.7.peg.3769	PF00082.17	4.1e-43	Peptidase_S8	Y	0.74	Unknown	4.66	+	ATGAATAAAGCTTTATTAGCAACCGCAGTTAGTCTTGCCATTTCGGGCACGGCTAACGCAAGTTTTGAGCAATACCGTGCTGGCTTTGGCCAAAGTGTCCATGAAGTTATTGGTAACGTTACTGTTAGCTTGAACGAACAGGAACAAGCTCCGAGCGCTTGGTTTGTCGCTCTAAAAGCACCTGCTGCAAGTGCTGCATTATTAGAATCAGGCTTTGATCAGCAGCGCGCGCAACAATATGTTGTGCAGGCAGAACAGGTGCAGCAACAAGTTACAGCAGTATTAATGCAGCTGGACACCGATGCGCAAATTTTGACGACAACTAAAAATCTGGCAGCGGGTCTGGTAGTGAACGCCTCTGCTCAGGCATTGAATGCGTTACAGCAAAACCCCTTAGTA…
fig|336831.7.peg.747	PF00082.17	1.3e-22	Peptidase_S8	Y	0.746	Unknown	6.49		ATGTTTAAATCGGCAATAGCGTTAATGATATTGTTGTTTTGTCGTGATGCAGTTGCGCAAGCTGCACCGCCAAACCGGCCTGATCGCCCTGAGCCGCCAGCGCGGCCAGTAATTGAGCGCCAGGCCGAGCGGCAATTAGAACGGCTGGAACGACAGTTAGACGCTATAGACCGCCACACGCCGGCTGCTGCCGATGCCGGTTTGCAGCGGGCGCAGCAAAATATTGCACGTGGTTTGCAACAGGCGGATCTGGCCCTGGCCCAGGCAGGCTCTTTGCGTCGCAAGGTGCTTAGCCGCACTGGTGAACCGTTATTTGTCGAAGTAGAAGTAGAACAGGGCTGGCGGGCGATAGAGCGTGAATGGGTTATGTTGCTATCTGCTGAGGAGCTAAGCCAGCTG…
fig|336831.7.peg.1119	PF00082.17,PF05922.11	1.50E-43,4.10E-13	Peptidase_S8,Inhibitor_I9	Y	0.725	Extracellular	9.65	+	ATGCGTTTTCACAAACTGACATCTAAAACAGCCATAGCTGTTGTCATTGCCCTGGGGGCAACGATATCCGTTGCCAGCCATGCAACCAGCTACGAAATTAATGTTGACCGCAGTATGCTAAGTCAGAGCGCGGATAACAATGAAGTTATGCCCTATATCGTTCAGGTAAAGGGGAAAAGTGGTGTAGAAAAGGCTGAGGAGCTCGGTGAGTTATTACCCTCGGCCCAATACGTCAGTGTCGGTTTAAACCGGTACAATGCCAACTCAGCGCGTCTGCTCAGTTATACCAATAGTTTAAAAGACTTCCATCAACAACTGGCCGCTCAAAGTGGCAGTGATAAAGTTATTTACTCTTATATTCATACTTTTAATGGCTTCTCAGCCAGAATGACGGCAGCG…
fig|336831.7.peg.1776	PF00082.17,PF05922.11	1.30E-50,4.10E-07	Peptidase_S8,Inhibitor_I9	Y	0.773	Extracellular	10	+	ATGAAAACTACAAAAAAACTCTTAGTGCTTGGCGTAAGCAGTTGCTTTGCGCTCACGTTAACTGCCCAGGCCGTTGCCAACAGTTTGGTTGACGATAGCGATGCGACAAATCGCTACATTATAAAATTTAAACCCACTGCGGCAGTGATGAGCAATAACAACGGCCAGAGTGAGTTTAACATTCAGCAGGCGGAAACCGTACTGCGTTCTCTTCAGGTTAATCCGGTGATGCATTTAGCAATGGCCAACGCCAGTGTTGCTGAGCTAACGCCGCGGCAGATAAAAAGCCTTGAGGCCAATCCGAATATTCAGTACGTGGAAGAAGATCCTAAACGTTACCTGATGGACGTGATCAGCCCGATGGCGCAAACCACCCCTTACGGTATTAGTATGGTGCAG…
fig|336831.7.peg.1170	PF00089.21	1.5e-16	Trypsin	Y	0.853	Periplasmic	9.76		ATGAAGATGAAATTGTCTGTGTTACATGCTGCTGTGCTGGCAGCAACTTTGGCAGTTCCGGCCGGCTCCGTGCAGGCCGCCTTACCTTTTTTAACTGCCGATAACCAGGAAATGCCCACGCTGGCACCTATGCTGGAAAAAGCCACGCCTGCGGTAGTGCATATTTCGGTAGAAGGCAGCCGCGAAGTGCGCCAGCGGGTACCGGATGCGTTCCGCCACTTTTTCGGCCAGCGCGGCCAGGGCGAACTGCGTCAGGAACGGCCGTTCAGCGGCCTGGGCTCCGGGGTGATTATTGATGCCGCTAAAGGCTACGTCGTCACCAACAACCATGTGATCCAGGACGCCGATAAAATTCAGATAAAACTGAAAGACGGCCGCAGCTTTAGTGCCAAGAAACTG…
fig|336831.7.peg.1171	PF00089.21	9.3e-13	Trypsin	N	0.117	Unknown	6.53		TTGCCAGGTTACCTGACTGCCGTGTTAAAAATTCTTCTATTTATCATTAAAAGTATTGCTTATGGCCTGGCACTGGCACTGGTGATTTTACTGTTTTTTCCTAAGCTAACCGGCATTAGTCTGCCAGCATGGCAGCATGTGGCCGAGCAGTCTGAACCTGCCCCGCTGTCTTATGCCAGAGCTGTACGCAAGGCCGCCCCCGCCGTCGTTAATGTTTATACCCGCAGCCGGGTAATAGATCCGCGCGGCTTACGCCCCCGTTCTATTGAGCGGCAGGAGCTGGGTTCCGGCGTCATTATGAGTGCCAATGGCTACATTCTGACCAACCATCATGTGGTATCCGGCGCTGATCATATTGAAGTTGCTTTGCAGGATGGTCGCTGGCTGGAAGCGGTATTA…
fig|336831.7.peg.1392	PF00089.21	3e-06	Trypsin	N	0.1	Unknown	2		ATGGCTAAAAAAAAAGATGATGTCAGAAAAGAAGAGGGTTCGCCTCTGTCTTATTCACAAATTATTGATTTTTTTGATAGAAGTCCTAAAGGCGATATACCTAAAGATCTGCGTTCAATGTTATTGGAAGAACCTGAACCTTACAAATTTAATGGTATCGAGGTAAAGCGGGAGAAGGCATTTAGAGTTAACCCCACTGTACCAATGATCCCGAAGTGGTTTGGAGCAAGCCCAAAACCCTGCAAAGCCAGATTGCCGTTCCCTACCCGGGTACTTCATCAGGGCAGAGAGGTCAATCCCCTTGTAGTCTTTAATCCGGATGATCGTAGAACATATAATGACATTAGCTATCCATGGGGGACGATTTGTCGGGTTATTACTGCAGCTGGAGCGGGCTCT…
fig|336831.7.peg.2987	PF00089.21	3.9e-06	Trypsin	Y	0.853	Unknown	2.5		ATGGCAAAGCACATTTATTTTCTGTTAAGTTTACTCATGTTTAGCTCTGTGGCAGCAACCGCTGAACTGGTTAGCACGCTACAGAAAATTAAACCTTCGGTTGTCGCGATAGGTATCCAGAATCCTACTTCATCGCCACGCATCAGATTAATTGGCAGCGGTTTCGCGGTCAGCCCTGGCAACCGCATTGTTACAAACTATCATGTTGTTGCTAATCCGCTTGACGACAGTAAACTGGAGCAATATGTTGTACTTGCCGGCCAGGGCGCTGCTATCACAGTTTATCAGGTACAGAAACAACGCAACGCCCCAGCCTTTGACTTAGCTTTGCTGACAATTGGTGGACATTTGCCCGCATTAACCGTCAATAAGGCGCCGTTACTGGCCGAAGGTTCAGCC…
fig|336831.7.peg.245	PF00144.19	6.1e-71	Beta-lactamase	N	0.472	CytoplasmicMembrane	9.82		ATGATGTTGCTGTGTTTTCACGCTAGTGCTGCTGAGGTGACTGCATTTGAGTCTTTTGTTCAGTTGCAGCTCAAAAGCGATGGGCCGGGTTTGGCATACATTGTCACTAAAAATGGCGAGACTATTTATTCTGGTGCCTATGGTATGGCTAATGTTGAGACGAGAGCAGTGCTTAGCCCCGACAGCACGTTTAATATCGCTTCTGTGACCAAGCAATTTACCGCTGCGGCCATTATGCAGTTGCAGCAGCAAGGCAAATTAAACGTTAAAGACAATATCAACAAGTACCTGCCTGAATTTCCGACTGCAGGGCATGTTATTACTATCGAACACTTATTAACGCATACCTCAGGTTTGGCCAGAAACCCCGGCACTGGTAATCAACAGACCACGGAGGTC…
fig|336831.7.peg.3401	PF00144.19	8.2e-60	Beta-lactamase	Y	0.79	CytoplasmicMembrane	9.97		ATGACAAAATTTAGTGTGTTTACCATGCTTTGCGTATTATCCGCCTGCATCGTCTGCTCTCAGACTTCAGCTGCAGATAGCCATGCCGTAGTCGATGCTCAACTGCGCACTAATCAACAAAAGCATGGCATTCCCGGCCAAGCCGTGCTTGTGCTGCACAACAACGATATTTTATACCGCAATGCCAGCGGCACCACTGCGCTCGGAGACGGTGTACCTGTAACGCCTAACACAGTTTTCCCTGTTTACTCGGTAAGCAAGCTTTTCGCCATCACCCTTGCAATGCAATTACACGAGGAAGGAAAGCTCGACATTGCTGCGCCTGCCTCACGCTATGTCGAGAATCTGCCACATTCCTGGCGTAATATCCGTATCGATCAGTTTTTAAACCACGTTTCG…
fig|336831.7.peg.357	PF00144.19	5.9e-39	Beta-lactamase	N	0.498	CytoplasmicMembrane	9.97		ATGAAGTTACTTTTACTATTCTTAAATGTTTTTTTTCTAATTTTACCCGTGTGTGCAAAAGAAGCCTTGAGTAACGAATACTGGGATAGAATTGAAAAAACTGTGCTGGAAACAAGTTTCAACGGCACGATAGTGGTTGGACGTGGAGACCAGACTTTTTTTCAGAAAAGTGTTGGCTATGCCGATCCAGCAAAAACAATCCCACTTACCGCTAATCACTTATTCAGTCCGGGTTCTGTGGGAAAAGAATTTACAACGGTTTCTATTATGCAGCTTGCTGCAAAAAACAAACTGAAGTATCAGGACAGCATTACAAAATACGTTGATGGATTGCCTGCTTGGGCCAATAAAATAACCATAGAGCAAATACTTACTCACACATCAGGCTTACCTGATGTA…
fig|336831.7.peg.697	PF00144.19	6.3e-61	Beta-lactamase	Y	0.669	CytoplasmicMembrane	10		ATGGATAAACAAATGCGGTTGATCATTATTGTTTCGCTGCTGTTTCTGGCAGGCTGTGCTGCTCCATCACCGCCTGCCAACGATGCAGTGGCGCTGCCGCTGAGTGCAGCAGAGCAACTGGCGCTGGCAGAGCAAGCCGGCCAGCACTACCTGCAATGGCCAGAACAACGCAGCAGCCGTGCCGCTGTCAATAACCGGCGCTTATTTACCAGCTGGCAGGGCCAGGGTATGTTGCTGGTTGATATGGCACAAACTGAATCAGCGGTAGTGGCTGTTAACGACCAGCCGATTACCCTGAGCAGGCCAGCCCAGGGCAAACCGTTTAAAATAGATATTAGCGCCTACACCCGGCATGGTGCCAACCAGCTACGGTTGGTGTCAATCCAGCCCGCCACTGCT…
fig|336831.7.peg.3032	PF00144.19	1.8e-44	Beta-lactamase	Y	0.766	Periplasmic	9.76		TTGGTACGGGTATTTTTAGCGATAACACTTCTGATATTAACAACGGCGCCACTGGCGCAGCCTGTCAGCGAGTCAGCGCTGGCAATAGAAATGCTTGGCCCGGAGCTGGCAGAGTTTGACCGTTATTTTAGCGAGAAAATGGCTGAACATGCTATTCCGGGTGCGGCCTATGCCATTGTTTATAAAAATAAAATAATCAGTGCTAAGGGCTATGGGGTTAGAACGCTTGGCAGTGATGCCAAGGTTGATCCCTATACGGTATTCAGAATCGCCTCGGTATCAAAAACCTTTGCGGCAGGGCTGGCCAGTTTGCTGGAAGAGCGCGGCCACTTTCGCTGGGATGAGCCGGTTGTACAGTATATTCCGGAGTTTTCCTTTAAAAATGCGCTATATAATCCG…
fig|336831.7.peg.2466	PF00227.21	1.3e-22	Proteasome	N	0.155	Cytoplasmic	9.26	+	ATGACAACTATCGTTTCTGTTCGCCGCAATGGCCACGTTGCTATTGGCGGCGATGGTCAGGTATCACTGGGCAATACCGTAATGAAAGGTAATGCCCGTAAAGTACGCAGGCTTTACAACAACAAAGTACTGGCTGGCTTCGCTGGCGGTACTGCCGACGCCTTTACCTTATTTGAACGCTTTGAAGCCAAACTGGAACTGCATCAGGGCCATCTGATGCGTGCGGCAGTAGAGCTGGCAAAAGACTGGCGCACCGATCGGATGCTGCGTAAACTCGAAGCAATACTGGCTGTCGCTGACGCCAACTGCTCACTGATTATTACCGGCAATGGTGATGTGATTCAACCGGAGCAGGATTTAATCGCCATTGGCAGCGGCGGCCCGTTTGCCCAGGCAGCA…
fig|336831.7.peg.1900	PF00246.19	4.7e-45	Peptidase_M14	N	0.092	Cytoplasmic	8.96	+	ATGAAAATCACCAGCAATTTTGACAGTGGTAATATTGAAATTATTAAAGCCGACGATCCGGCTGACATTCAACTGGCTATTCGTAAAGACAACCAGTCAGACTTTTATCAGTGGTTTCATTTCCGGCTAAACAGCCCGCATCCACAGCTGCATAAAATTACTATTAACAATGCTTCGGGTTCGGCATACCCCGATGGCTGGCAAGATTACCAGGCTGTGGCCTCGTACGACCGCCAAACCTGGTTCCGGGTAGAAACAGAGTATGATGGTAAAGTATTAACCATTAGTCATTATCCGGAAGCCGAATCGGTTTATTTTGCGTACTTTGCTCCATACAGTTACGAGCGGCACCAGGATTTATTACATCAGGCCCAGAATGACTATAACTGTCAGCTGATT…
fig|336831.7.peg.1534	PF00246.19	2.8e-36	Peptidase_M14	Y	0.748	CytoplasmicMembrane	9.86		ATGAAATCGTTATTACCATCGCTACTTGGCAGCGTGCTGCTAACCAGTATTAGCTGCCATGCCGGTGACTGGCTGCCTCCGCTGCCAGCCTGGCAGGGCAGCAGTGAAGCGCTTATACAAACCCAGGATAACCCCTGGCTAACACCGGCAGAGCTAAACGGTTTAACCGACAGCCCGGATTATGCTGCCACCATGGCTTATCTTAAGGCGCTGGTTGCCAGCTCAGAGCTGCTGCAGTTAGAGCAATTTGGACTCAGTGCCCAGGGCCGGCCACTGATGCTGGTAAAAGCCAGTAAGCGGTTGGCCAAGATTGCCAATAATCCGGACCGGCCTTTATTGCTGGTGCAAGCGGGCATTCACAGTGGTGAAATTGACGGCAAAGATGCCGGTTTAATGCTG…
fig|336831.7.peg.3758	PF00246.19	7.9e-23	Peptidase_M14	N	0.503	CytoplasmicMembrane	9.86		TTGCTGCGCTTTCTGGCTAACTGGGCGCGCAAAATTTTTAAGGAAACAGGCATGAAACTGAGTGTAGTGGTTTTTTTCGCACTCTGGGCCCTAACGGCGCAGGCGCAGTATTTTAATGAGCCGGTAGACACTACGCTACCATCACCACAACAAACTTTGGGCCACGCAGTGGGAGACTGGCACGCCCGGCATGATCAAATTCAGCGCTACTTTGAGCTATTGGCCAGCCGCTCTGACCACGCTATGCTGGAAGTGATTGGCTACACTCATGAACAGCGGCCTTTACTGCAACTGGTGATTTCTTCACCTGATAATTTACGTCGGCTGGATGATATTCGCCAGCAACATCTGGCACAGGCAAAAGAAGAAAAGGCTATCGCCAGTGATGCACCGGTAGTG…
fig|336831.7.peg.2424	PF00246.19	1.9e-48	Peptidase_M14	Y	0.526	OuterMembrane	9.52		ATGAGCAAATTGTTTAATGTCGTTGTACTTGTTGTACTGCTATGGCCATTACTGGCCAGTGGGCATCTGGCAACAACAGCGTCGACAAACCAGCAGGTACGGCTGCAAGCCAATGATCTGGCGCAGTATGCTAAAGCCAGCATCAGCCTGCACCCTTACATTTTAGCTACCGACCGCAGTGCCTTAACCCTGGATGTGCGGCTGCCGACGGCTGAGTTGGCCGCGCTGGCTGAGCACGGCCTAAGCTGGCAAGCTCTGCCAGATAGTGCTTACCCTGAGCTTAATATCAGCAGCCAGGCGCCAACTAGTAACGATGCCAATACTGAGACTATCGCCAACTACCCTTGCTACCATACTGTGGAGGGCACTTATCAGCAGGCAGCACAGCTGGCTGCTGAT…
fig|336831.7.peg.1509	PF00246.19	1e-25	Peptidase_M14	Y	0.799	Unknown	2.5		ATGTCTTTATTAAAAATTACGGCGCTGGCTGCAGCGTTAGGACTGTACTCTGCGGCCAGTCAGGCCGTGCCGGTTTTTCCGGACAGTGACTATAATCAGGCCGTGGCATCAGTAGAACAAATACTGGGTTATCCACTGGCTAGCCGGATCTCTGAACCTGCAGCCATAAAACAGTATTTTGAAGAGTTAGCTAAAGCGCACCCCAGCCGGATTAAGCTGGTACCCTATGCCCAGAGCTGGCAGGGCCGGCCACTGTTTTATGTAGTGATTGGCAGCGAGCAAAACATCGGTCAGTTGGCCGATATTCAGCAGCAGATGCAGCAGCTGGCCAACCCGCAAAGTTTAAATGAGCGCCAGGCCGGGCAATTGATCAGTAAGCTGCCGGCCAGTGTCTGGATA…
fig|336831.7.peg.2334	PF00246.19	5.5e-19	Peptidase_M14	Y	0.882	Unknown	2.5		ATGTTAAAGCGTGTATCATTATGGTTAGCATTAAGTACCGTGTTATCGGGGCTGGCAACGGCGGCAGACTATAGCGAATTTACCGTGCCGGGCCTGGCCAAGGGCCAGATAACCCATGGCGATATAGCACCCCTTATTCACTATTATCAGCAGCAAGACTGGCTTGAAGTCACAGAGCTGGGCCGCTCGGTCGAACAACGGCCAATATACTTAATTAAAATTGGCCAGGGTGAGCGTAAAGTGCTGGCCTGGTCGCAAATGCATGGCGATGAACCCACCGCCACCGCGGCGCTGTTTGATTTACTGGCAGTGCTGCAGGCACAACAGCAAACTGATAGTACTCAAGCCTCCCCGGCCTGGCTGGATAACATCAGCCTGTATTTAATTCCGATGCTTAAC…
fig|336831.7.peg.690	PF00246.19	9.3e-10	Peptidase_M14	N	0.101	Unknown	2		ATGAGTGGCAATACCTCATACCCTATTGGCGTAGCTGGACAGTCCTGGCGTGACGCAGAAAAAGCGCAGTGGCTGGCCAGGCAAGCTATCCAGCGCAGTTATCAGCAGCAGGTGCTGGTTGCGCTTGAGCAGGTAGCGCCAGAGTTTGAGCGCCAGCAATATGGTGAGCTGGATTATCGCCAATATGGGGCAGGTTGTTATCCGCTGTATGCTTTTAGTAATGGTTTGGCTGCTGACAAAGTAACGGTACTGATTACTGGCGGGGTACATGGTTATGAAACCAGTGGCGTGCAGGGGGCTGTCCGCTTTTTACAAACAGTCGCCAGCCAGTATAGCCAACACTTTAATTTGCTGGTACTGCCTTGTATCAGCCCATGGGCTTATGAAACCATTAATCGC…
fig|336831.7.peg.2756	PF00310.16	4e-24	GATase_2	N	0.135	Cytoplasmic	9.97		ATGTGTGGTATCGTTGGAATCGTAGGTAAGTATCCGGTTAATCAGGCGCTGTATGACGGTCTGACAGTGTTACAACATCGGGGACAGGACGCCGCAGGTATTGTGACGGTTGATAACAATACCCTCAGATTACGCAAAGCCAATGGCCTGGTAAAAGATGTATTTGAAACCCGCCATATGCAGCGCCTGTCAGGCAATATCGGCATTGGCCATGTCCGTTATCCTACCGCGGGCTCATCCAGCACCGCGGAAGCGCAACCCTTTTACGTGAACAGTCCTTTTGGTATTGCCCTGGCCCACAATGGCAATTTAACCAATTCACATGAGTTAAAAGAAGACATGTTCCGGTTGGCCCGACGCCACATAAATACCACCTCTGATTCTGAAATTCTGTTGAAT…
fig|336831.7.peg.649	PF00310.16	1.6e-09	GATase_2	N	0.126	Cytoplasmic	9.26		ATGTGTGAATTACTGGGAATGTCGGCCAATGTCCCCACTGACATTTGTTTTAGTTTTAAAGGTTTAAAAGAGCGCGGTGGTCGCACCGGCCCTCACAAAGATGGTTGGGGAGTGGCATTTTATGACAATAAAGGCGTCTGTACTTTTAAGGATGCTCTGCCAAGTTATCAGTCTGAAATTGCCCGGCTGGTATCAGATTACCCGATTAAAAGCTGTGCGGTAGTGGCCCATGTCAGGCAGGCAAATCGTGGCCGGGTGGCGCTGGAGAACACCCATCCATTCACCCGGGAATTGTGGGGGCGTTACTGGACTTATGCCCACAACGGCCAGTTAAATGGCTATAGTAAGTTAGCCGTTGACCGGTTTACACCGGTAGGCACCACGGACAGCGAGCGGGCA…
fig|336831.7.peg.809	PF00310.16	9.4e-17	GATase_2	N	0.111	Cytoplasmic	9.97		ATGTGTGGAATAGTCGGCGCTGTGGCGCAACGTGATGTCGTGGATATTCTGGTTGAAGGCTTGCGCCGCCTGGAGTATCGCGGTTACGACTCGGCGGGTGTGGCAGTGGTGAATGCCGCTGGCGAGCTAAGCCGGCTGCGCCGGTTAGGCAAAGTAAAAGAGCTGGCTGATGCCGTAGCGGAAACTCCCGCGGCAGGTGGCACCGGTATTGCCCATACCCGCTGGGCCACCCATGGCGAGCCGAGCGAGCGCAATGCCCACCCGCATCTATCCAGCAATATTATTGTGGTGCACAACGGTATTATTGAAAACCACAGCCCGCTGCGCGACGCGTTAAAAGCCAAAGGCTATGTGTTTAGCTCTGACACCGACACTGAAGTTATCGCTCATTTAGTGGAA…
fig|336831.7.peg.727	PF00310.16	1.7e-127	GATase_2	N	0.119	CytoplasmicMembrane	8.46		ATGGCGTTGTATCAACATAGTCAGGCACGGGAAAATTGTGGCTTTGGCCTGATAGCACATCTGGAAGGTGCGGCCAGCCATCGGATTGTCAGAACTGCCATTAATGGCTTAGATCGGATGCAGCATCGCGGTGGCATTTCCGCCGACGGTAAAACCGGTGATGGCTGCGGCTTATTAATGCAAAAGCCCGACAGCTTCTTTCGGGCTATCGCCGAGGAAAACGGCTGGAATCTGGCAAAAAAATACGGCGTTGGCATGATCTTCTTAAGCCAGGATCCAGTGAAAGCGGCCGCAGCAAAAGCCATTATTAATAAAGAAATTGCCCGCGAAACCCTAAGCCTGGTGACCTGGCGCAGCGTACCCACCGACAGCAGCGTGTTAGGCCCGCTGGCGCTGGAA…
fig|336831.7.peg.3330	PF00326.16	4.6e-50	Peptidase_S9	N	0.49	Cytoplasmic	9.26	+	ATGATGCTGCGAATAGTGATGGGTTGGCTGTTGTTATGCTGCTTTGTGGTGGTTGCACAGCCGCGGGGCATGCAAGCTGAGGATTACTATAATTTTGTGTTTGTAGCCGATCCGCAGTTATCACCTGATGGCAAGAACGTGGCCCTGGTGCATAGCACCATTAGCGAGGATAGGCGCAAGCGCCACAGTAACCTTTATCTGGTGGCAACCGAGTCTAACAGCGCCCCACAGCAGCTGACTTTTACCAACAGTGATCGCAGCCCGCGCTGGTCTCCGGATGGCCGGCAACTGGCGTTTATTTCCGGCCGGGGCGAGGGCCAGCAGCTATATCTGCTGCCGATGAGCGGCGGTGAAGCCCGTGCTATTACCGGGTTAAAACAAGCGGCTATTCGCGATTTT…
fig|336831.7.peg.1812	PF00326.16	2.3e-23	Peptidase_S9	Y	0.701	CytoplasmicMembrane	9.86		ATGTCAAATACCATACGCGGCGTTAGCCGCCTGGCCGGTTGCATGCTATTGGCGTTTGCCAGTGTTGCTTGTAGCCACTATGCCAGCACCACGCCAACTGCTGGTGTGCCAACTTCTGCCGTTATCCAGGCCAGTACTGTTGCTACCGAAGGCTTAAAGCCGCTGGCGCTAACTGACATTATGCAGTTTCGGGAAATTAAACAGCGTTCGCTTAGCGAAAGCCAGCAGGTCATGGTGTATACCGCTGAGCCGGATTGGGGCGATAGCGCCGGTTACGTGGTTAACTTGCTCACCGGCCAGCAATTTAGCGTGCCCCGGGCCGACAACGGCCAGTTAAATGCCGATGGCAGCTATGCCTTGTTTCGCCAGCGGGCAGCCTTGCTGGCGCGCGAACAGGCG…
fig|336831.7.peg.466	PF00326.16	4.3e-08	Peptidase_S9	Y	0.616	CytoplasmicMembrane	9.82		ATGAGCCAATTTACTCCCATCTTGTTGCTGGCATGCTGCCTGTTTATCACAGGTTGTGCTAACCGTAATAGCCAAACCCTAGCAGAGAGCCCGGCACCTGAAATGCTGCTTAGTCAGGTGAGTTACAGCAGTTTACTGAATCTGCCTGCTGCGGCTGCCGGTATCAAGCTGGCGTACGGCGATAATCCGCTGCAATTTGGCCACTTGTATTTACCACAGATAAGCGCGCAACAGCCTGTGCCGTTGCTGGTTTTTATTCATGGTGGTTGCTGGCTAAATGCTTATGATATTGCGCACAGCAATGCGTTTAGTCAGGCCGTAGCTACGACCGGTATTGCGGTGTGGTCATTGGAATACCGGCGGGTAGGCGATACTGGTGGCGGGTGGCCTGGCAGCTAT…
fig|336831.7.peg.1843	PF00326.16	3.9e-69	Peptidase_S9	Y	0.847	Periplasmic	10	+	ATGCAAAAAAAACAGCTTTCACTGTTATTGGCTGCCAGCCTTGTTAGCAGCTGCTGGCTTCAGGCTGCAGAAATCAGCCGTACCCAAACCACTGCCCCTGTTGCAGTGCAGCAGCCCTACAACGTTAGCTCGCCGCATGGCGACCGGCAGGACCCTTACTACTGGCTACGTGATGACAGCCGCACCTCGCCAACGGTGCTGGATTACTTACATCAGGAAAACGATTATGTAGCCGCCTATGCCAAAGCCTATCAGCCGCTGACTGACAAACTCACCGATGAAATTATTGGCCGGATCAAGCAAGACGACAGCTCAGTGCCTTATAACAAAGGCGATTACAGCTATTACAGCCGTTTTGAAACCGGTAAGGAATACCCGATTTACGCCCGTAAATCACTT…
fig|336831.7.peg.252	PF00326.16	6.3e-68	Peptidase_S9	Y	0.622	Periplasmic	9.76	+	ATGAAATACGCTATTACCCTGTTAGCGGCTGCCATGCTAAGCGCATGCGGTGGCGCTAAACAAGATGTCACGACCAGCCAGGATGTTACCTTGAGCACTGAACAACGCCAGCAACTAACGTACCCGGCTACCCGCCAGGGTGACACTATAGATAGCTATTTTGGTAACAGCGTGGCTGATCCTTATCGTTGGCTGGAAGATGATCGCAGCAGCGAAACCGAAGCCTGGGTAAAAGCGCAGAACAAGGTCACCTTCTCTTACCTCAACCAAATTCCGTTTCGGGATGAGGTTCGTGCTAAGTTGGAAAAATCATGGAATTTTGAACGGGTAGGCGCGCCCTTTAAAGAGGGAGACTATCACTATTTTTACAAAAATGATGGTTTGCAAAATCAGTTTGTG…
fig|336831.7.peg.1464	PF00326.16	9.8e-43	Peptidase_S9	N	0.109	Unknown	6.58		ATGTTGGTCGCCTCGGATGAAAGCGGCGTATTTAACCTGTATCGGGTAAGCCTGGATGGCAGTAACTGGCAGCCATTAACGCAATCGACTACCGATCCGGCCTTTCCGGTCAGCTGGTTTCCACAAGATGACCGGCTGCTGTATACCGCCGATCAGGGCGGCAACGAGCTGAACCATGTGTATTTGCGTGAAGTGGATGGCACAGTGCGGGACCTGACCCCCGGCGATAAGCTTAAAGCTTACTTTGTTGGCTGGCATAACGACCATAGCTTTTACATTGCCAGCAACGAGCGCGACCCGCGCTTTTTTGACCTGTATCACTACAACGGCAGCGACTACAGCCGCCAGCTGGTATTTAGCAATAGTGATGGCTATGGCATCAGCGCCGTGAGTAAGGAC…
fig|336831.7.peg.2368	PF00326.16	4.3e-55	Peptidase_S9	Y	0.921	Unknown	6.49	+	ATGAAAAAACTGCACCTTGTGTTGCTGTTGTGCCTGCTGCCACTACTGGCGTGGGCACAGGACGACACCAGCCTCAGCGTTGAACGCTTATGGCAAATGCAACGCATCGGCTCGCCTGTGGTGTCAAATGACGGCAAGCATATAGTGGCGCCGGTTACCAGCTATGATGTGGCCGCCGACAAAGCCAATGGCCGCTTGTGGCTGTTTAGCAGCGATGGCAAACAGCAAACGGCGTTAACCGCAGAAGGCCTGCGTGCCAGCGAGCCCACTTTTTCGCCCGACGGCAACACCCTGGCCTTTATCAGCCAGCGTGACAAAGACGACGCCGGCCAGATTTACCTGCTGCCAATGCAGGGCCCGGGTGAAGCGCGCCGCTTAACCGACGTGCCGACCGGCGTC…
fig|336831.7.peg.2532	PF00326.16	2.5e-41	Peptidase_S9	N	0.569	Unknown	6.49	+	TTGAACCTGAACGGCGAAACAGGTAGTTTAGCTGTTCAGGTTATTAACACGAGAACCCGCCCAGTGAAACTTTCCCATTTAACGTTATTATTAAACAGTAGCTTGCTATGCAGCGCCTTGCTGGCTGGTAAGGTTGCCTATGCTGCCAGCGTGCCACAGCCTGAACTTAATATGGCAGCGGCCAGCAGCCCGTATTTTGAAGCCGAAGATATTTTTGCGCTGGAATACGCCAGTGATGTGCAGATATCGCCCGATGGCAACAAAATTGTCTATGTGCGCAACAGCAATGACATAATGACTGACAGCACCCGCAGCAGCCTGTGGTTACTGGATGTAAAAACCGGCCAGCAATTGCCGCTGTTTGCCGATAATTTTAATTACAGCCAGCCGCGCTGGTCG…
fig|336831.7.peg.2775	PF00326.16	2.4e-22	Peptidase_S9	Y	0.883	Unknown	2.5	+	ATGCAAAAAACACTGTTGCTGGCTGCCAGTTTATGGCTGAGCCTGCTCTCTTTTAGCCTGCTGGCTACGGCTGTTGATACCGGCTACCGCGAACCTGCCAGCGAAATCACCGCCATTGTTGATGCAGCGCCCACCCCCAGTGCCAGTTTAAGCCCTGACGGCTTAATGTTGTTAAGTCTGCAGTTTCCGGCCTTGCCCAGCTTGGCTGATTTAGCGGCGCCGGAACACCGCCTGGCCGGGGTGCGTTTAAACCCGGCGAATAACGGCCCCAGCCAGCCGCGTTATATTGCCGGGGTTACTCTTATTGATATCGCCAGTGGTGACAGCCGCGCGATTAAAGGCCTGCCGGCAAACTTGAAAGTGATTGCTGCAGAATGGTCACCTAACAGCCGCTATATT…
fig|336831.7.peg.656	PF00326.16	7.3e-08	Peptidase_S9	N	0.219	Unknown	2.5		ATGACCAAGCGTAAAACAGCTGCACCTGTTGCTATTCCAGCCAAGGCTTACGAGCTATACGATAAGTATGCCCATGGTATGTTAAACCGTCGTGATTTTCTAACCGCCATTGCCGGGCTGGCAGCAGGTACCGCTACTGCAGCAACTATTCTGGGCGGCTTAATGCCCAATTATGCTCTGGCGGCACAGATTTCCTTTAACGACCCTGACATTACTGCCCGCTACCAGACGTTCCCCGCGCCAGAAGGGCATGGTGAAGGGCGCGGCTATCTGGTGATGCCAGCTAAGGCTGAAGCCAGGTTACCTGTGGTACTGGTGATCCACGAGAACCGCGGTTTAAACCCCTATATTGAAGATGTAGCGCGCCGTCTGGCTAAAGCCGGCTTTATTGCCTTTGCC…
fig|336831.7.peg.96	PF00326.16	1.3e-45	Peptidase_S9	Y	0.729	Unknown	2.5	+	ATGAGACTCATTCCTATTCTTTATGTCACTTTACTGCTAAGTATTGGCAGCCAGGCTGCGGTTGATAGCACAACGATAGAACGCTCGCTGGCTTTACGCGAGCAGTGGTTGCCGCTGACCCGCGACCTGATGTTGCAACCGACCTGGTCTGAACAGCATGACAGCTTTCACTATAAGCTCAGTGTGGAAGGGGGCTTTATGTTCTTCCGGGCCAGCGTGGCGGATGAAAAACCGACAGCCGCTTTTGACCATCATACCCTTGCCACAGCGCTGAGTACGGCCAGTGGTGCTGAAATTAACGCCTTAGCCTTGCCGTTCGAACAGTTCCGCTACCATAACGCAGGTCAGCAAATCCAATTTTATTATGCTGAGCAGCGCTGGCAGTGCCAATTGCGACCA…
fig|336831.7.peg.189	PF00326.16,PF02129.13	6.10E-49,6.30E-06	Peptidase_S9,Peptidase_S15	Y	0.905	Unknown	6.58	+	GTGAAAAAAGTATTGGCTATCTATTTAACTTTGTTGCTGACTGGTTGGTCGGTGTTTGCGGCAGAATCAGTCCCGGTTCGGGACTTTTTTGAGCATGCGAAATTTAACAACATGAAAGTGTCGCCAGATGGTAAGCATATTGCGTTTACCTATCAGGAAGAAACTGAAGTAAAACTGGCGGTGATGCAACTGCGTAATATGGCTGTCACGGCCAGCTTTGGCTTTGGCGACAATATGCATGTTGTTAACTTTCACTGGGGCAACCCTGGCCGTGTGTTAATGGAAGTTGCCGAAAGAACAGGCAATTTAGTTAGTATGACGGGTACAACTGTCAATTTATATGCGGCGAATATCGATGGCAGCAGACGCACAGAGCTATTCAGAACCGGTACGTCTGGC…
fig|336831.7.peg.2228	PF00326.16,PF02129.13	8.20E-26,6.10E-07	Peptidase_S9,Peptidase_S15	Y	0.699	Unknown	2.5		ATGAAACCTTTTATGATGTTACTCAGTGGCTTATTGCTGGCCGCCAATGCTGTTGCTGAACCTGCAAACACTAAAACCAGCCCGGAGTTATTAGCCGCATTTTCCAGCGCAGCCTCACTAAAACAAAATTTCAGCTGCTACAGTGGCCCTTTCGCCAGTTACGATAGTTGGTTGGCGATGATGAGTAAAAGCCCCAGGTTTAATGCTGAACAGTTTGCCAAGAGCGTGCCCAGAGCCGATGTGGAACGAAGGCAGCAGACGCTCGACTGCCGGGTATTTGTTTATGAGTCAGACGGCATTCTGGTGGAGGGGGTAATGGTTCGGCCAAAAGCCAGCGCCAGCGCGGTTAGCAAGCTACCCGTAGTGATTTATAACCGAGGCGGCAATGCCAAAGGTGGT…
fig|336831.7.peg.2794	PF00326.16,PF02129.13	1.30E-46,2.30E-06	Peptidase_S9,Peptidase_S15	N	0.474	Unknown	6.49		ATGCATAGTTCCGTTAAAAATCTGTTAAGCCAATTGCTGCGAGCCAAAGTAGTGCTAGTTGGCTTAGCACTGTGCAGCACCGCGCTGCTGGCTAACCCTATCAGCCTGGAACAAACCGTCTCAGTGCAGAGTGTTACTGAGCTGGCCATCAGTAATGATGGCAAACATACTGCTTTTGTCCGCAACCGGCCACGCAACCCCTACCGCGAAGATGATGGCAGCAGCTATCGTGAATTATTTATGGTTAACGAGCAAGGCCAGCAAACCCCCTTTATTACTGGCGATATCCGGCTGGGTAATCTTAAATTCAGCCCCGATAATCGCCAACTGTATTTTGTCAGTAAGCGTGCTAAAGATAAATTTGCCAGTTTATATAAAATTGCGGTCAATGGTGGTGAA…
fig|336831.7.peg.2856	PF00326.16,PF02129.13	6.60E-62,4.30E-06	Peptidase_S9,Peptidase_S15	Y	0.712	Unknown	6.49	+	ATGAAATACTCACTGATGCTGCTAAGTGCCTTAGCTGCAGCAACGATGGCGGCGCCACTAGCAGCGAAGGCGCCGTTGACGGTAGAACACCTGAACCAGTTTAATAAAATAAATGCCATTAGCTTATCAAGCGATGGCCGCTACCTGGCCTATGTACAGAGCAATGGCGGCTTTGCCCCGGCAGATCTCAGCACCGATATTTATCTAAAAGATTTGCGTCAGAACGGCCCGGCGCGGCGCTTAACCCAAAGCGCCAGCAGCGAGCGGGCGCTGGCCTTCAGCCAGGATGGCCAGAGCTTATACTTTATCGCGAATCGCAGTGGCAGTAATCAGGTATGGCGTTTGCCGCTAAACGGCGGTGAGGCGCTGCAGCTTACCGATTTACCGCTACCGGTTGAG…
fig|336831.7.peg.2900	PF00326.16,PF02129.13	3.30E-43,1.70E-11	Peptidase_S9,Peptidase_S15	Y	0.775	Unknown	6.49	+	ATGAAAATTTTCCACCACACTATGCCGGGTGCTGCCTGGTTAGGTGCTGCTTGCGCCACTTTGCTGCTGACCAGCAACCTCAGTTTTGCCAAAGCCGAGCCCATAACCTGGAACAACGCCGTTGTAACTTCTGCTGCGGTATATCAAACCGATCCGGCGATCAGGCTCAGCATGGAACAGATCATGGCCGACCCTGACTGGCTGGGGCGCTCACCACAAAACGCATTTTGGGCAGCAGACAGCAGCCAGGTGTTTTATCAGCAGAAGCGTGCCGGCAGCGAACTACTTGACTGGTATCAGCGGCCGTTAGCGGGTGCGGATAATGGGGTAACGGTGCCGTTATCACAGCTGCACCAGATTGGCAGCAGCAATGTACAATACTCGGCGGATAAACAGTTA…
fig|336831.7.peg.828	PF00326.16,PF02129.13	4.50E-53,5.10E-12	Peptidase_S9,Peptidase_S15	Y	0.89	Unknown	4.99	+	ATGAGAGCAGTACTGTTAAGTTGCCTGTTGTTCGCTTTTTGCTTTGTGCAGGCTGCAGAGTTAACCCTGGAAGATTACGCCAGACAATCCCAGTTCCTGGAGATCAGAATTTCGCCCAGCGGCAAATATTTAGCGGCCACCAGCCGTAGCGATGAAGGTAATATTTACCTGAATGTTATAGATGTCAAATCTAATGCCATTATCAGTGTGCGGCATTTTACCGGCCGTGACTCCATTGGCTCTATTAACTGGGCAAATAATGAACGTTTGCTAATCACGCTGGTTCGAGACATCGGTGCTTTAGAGCAGCCTGTGCCAACCGGTGAGATTTTCGCGGTAAATGCTGATGGTAGTAATGCCAGAATGTTAACGGGTTCCCGGGCAGACAATGAAAAGGAC…
fig|336831.7.peg.306	PF00413.19	9.1e-09	Peptidase_M10	N	0.305	CytoplasmicMembrane	9.82		ATGCTGGCCAGAGTGGTTTTTTTTGCTTTGCTGTTATTGGGCAGTTATTTGCTGTTATCAGCCTGGTCTGGAGTAACCGGGCCGGTGCCGCAGGTGCTTAAGCAGGGCGCAGAGCAAGCGCTGCAACGCCAGTTATGCCAAACGCCGGTGCTGTGGCGTATTGGCCAGCTAGATCCGGCCTTTGTGTTAAGCGCTGAGCAGGCCGAACAGGCTGCTCATAATGCTGCCGCACAGTGGAATACGGCTTTTGATCAGGAGTTATTTCGCTATGACAGCCTGGACGGTTTTCCCATTAATTTTCGTTATGACGAGCGCCAGCAGCAGTTGCTGCAACAAGCACTTTTACAGCGCAATATTCAGCGTTACGACAGCAACATCGATCAACGTGCTGCAAATCTG…
fig|336831.7.peg.1839	PF00450.17	3e-23	Peptidase_S10	N	0.481	Unknown	2.5		ATGCCAACCTTACAACCAAGAGAGCTGTTTATGCTGCACTTTATTAAAATTAGCGGCCTGCTTGCCGCCCTGCTGACTGCCAGCTGGCAACTGGCTGCTGCCGAACCCATTCGAATTGACGCCGACTCGGTGGTTGTCACCGAACACCGCACCGAAATTAACGGCAAACGGGTGAATTACAACGCCTATACCGGCACCCAACCGGTCTGGGACAGCGAAGGCAACCCAACCGCAACCCTGTTTTACACTTACTATCAACGCACTGATATTAAAGATACGGCCAAACGCCCACTGCTGATTTCGTTTAATGGCGGCCCGGGCTCAGCGTCGGTCTGGATGCACGTGGCCTATACCGGTCCTAAATCTCTGAATGTCGATGACGAAGGCTATCCCATTCAG…
fig|336831.7.peg.107	PF00557.19	5.4e-52	Peptidase_M24	N	0.109	Cytoplasmic	9.97	+	ATGGACAGGCAAATAGGTGGCGTAAGCGCCGCAGAGGCATTGGCACAATTAGATGATATGACCGCCGGTGTGGTGCCGATTAACGCTGACGAGTTTCGCCAGCGTTTAACCAAAGCCTGTCAGTTGATGCAACAGCAGCAACTGGATGCGATGCTGCTAACGGCCGGGACTAATTTGTATTACTTTACCGGTTTGCGCTGGTACGCCAGTGAGCGTTTAGTAGCAGTATTGCTGCTGGCCGATGGCAGCCTGCAGTATATTATTCCCGAGTTTGAGCGCGGCACCATAGCGCCGCAACTGCTGCTAGCGGGCGAGCTACATGGCTGGCAGGAGCATGAAAACCCTTATCAGCTGTGCGTGCAATTGCTGCAGGGTAAAACTGCGCTGGCACTGGATGAA…
fig|336831.7.peg.144	PF00557.19	8.8e-61	Peptidase_M24	N	0.405	Cytoplasmic	9.26		ATGGAAAATTCTGTATTCGTTAGGCGCCGGGCGCAGCTAATCGCGGCCCTCGTGCCCAACTCGATTGCCATTATCAGTGCTGCCACAGAGCAAAGCCGTAGCCGTGATACTGAGTATCCATTTCGCCAGCACAGCGATTTTTGGTATTACAGCGGCTTTAACGAACCCGATGCTTTACTTATTTTAACTAATCGTGCCGATTTACCCGCTGTGCAGCTGCTATGCCGCGAAAAAGACCCGGCGCTGGAAGTATGGCATGGCCGCCGGCTGGGCCCGGCTGTGGCCAGTGACAGCTTGCAACTGCAGGCGGCGGCACTTAGTGAGCAAAGCGCCCTGTTGTCGCAGGCTATCAATGGCAGTGTTGCGGTATACCTGAATATCACAGAACAGACTTCGTTG…
fig|336831.7.peg.221	PF00557.19	3e-48	Peptidase_M24	N	0.238	Cytoplasmic	9.97		ATGTGTATTTTTGCAGCAGTGATCATAGCAGTAACTGCAGTAACCGAGAGAGTGTTGATGACAGCAATTATTAAAACCGCCGCCGAGATTGAAAAAATGCGGGTGGCAGGCCGCCTGGCCGCTGACGTGCTGGAAATGATAGCGCCTTATGTTAAAGCAGGTGTCACCACCGATGAGCTGAATACCTTGTGCCACGACTATATCGTTAGCGAGCAACAGGCTATTCCGGCGCCACTGAATTACCATGGTTTTCCAAAGTCTATTTGCACCTCGGTCAATCAGGTGATCTGCCACGGCATTCCAAACGATAAAGCGTTAAAAGACGGCGATATTATCAATATCGATATTACCGTGATTAAAGATGGCTACCACGGCGACACCTCAAAGATGTTTGTAGTG…
fig|336831.7.peg.893	PF00557.19	4.9e-42	Peptidase_M24	N	0.133	Cytoplasmic	9.97	+	ATGAACTCAGGTTATCAGGCGTTATATCAGGCGCATATTGCCGAACTACAACAGCGTACCCGGCAAGTGCTGGCGCGCGAAAATCTGGATGGTTTAGTGATTCATTCAGGCCAGGCGAAACGCAAATTTCTGGACGATATGGATTACCCTTTTAAAGCGAATCCGCATTTTAAAGCCTGGTTGCCTGTCGTGGATAACCCGCATTGCTGGTTATTGCTGGACGGCGTAAATAAACCTAAGCTGATATTTTACCGGCCAAAAGATTTCTGGCACAAGGTACCCGACGAGCCGGCTGATTTCTGGGCAGAGTATTTTGATATTCAGTTGCTGGATAAAGCCAATAAGGTAGAAACCTTACTGCCATACGATAAAGCACGGCTGGCCTATATTGGTGAATAC…
fig|336831.7.peg.97	PF00557.19	3e-57	Peptidase_M24	N	0.152	Cytoplasmic	9.26		ATGCGTTTAAGTCAATTACGCCAACTGATGGCCGACCTGCAATATCAGGCATTGCTGCTGACCGAACCAATCAATATTCGTTATCTGGCCGGTTTTAGTGGCAGTGCGGCCAGTTTGCTGATTACCCCACAGCAACAGTTTCTGATTACGGACTATCGCTATACCGAACAGGCGGCTGAGCAATGCCCGGCAATGCAGATTATCTGCCGCGATCGTTCGCGCCAGAGTTTAGGCCAGTGTCTTGCCCCGCTTCTCAGAGGTATTGATACGCTGCACCTAGAGTACCAGCATCTGCCGGTTAGCCAGTTTTTGCAATTGCAGCAAGAATTACCCTGTCAACTGGCCCCTGGTCTTAACCTGACTGAACAGCTACGCGCCTGTAAAGACCACACTGAGCTT…
fig|336831.7.peg.1799	PF00561.15	3.8e-06	Abhydrolase_1	N	0.121	Cytoplasmic	9.26		GTGGATCTGATCCCCTGGCACTACCCTACTCACTATGGTTTTACGTTACGCGGCTATCACAGCCAACCCAGCGGCAAACCCGTGTTGCATTTGCTGCATGGCAACGGTTTTTGCAGTCGCACTTACCTGCCATTGCTGCAACAATTACAAGCACATTTTGATTTTTTCTTATCTGATGCCCAGGGCCATGGCGACAGTGACCATGGCGGGCCTTTTTTAGGTTGGAATGCCAGTGCCGAACTTGCCAAGCAGGCATTACAAGCACACCGTCAGCTGTTTGCCGGGCAGCCCATTATCGGCGTAGGCCATAGTTTTGGAGGGGTGTTAACGGCATTAATGCATTGCAATGCTAACAGTCCATTTGGGCAGGTGATCTTGCTTGATCCCGTGCTGTTTACC…
fig|336831.7.peg.3760	PF00561.15	1.7e-15	Abhydrolase_1	N	0.118	Cytoplasmic	9.26		ATGGCAGAGATTAGCAATACTGACAAACCCGTTTTGGTATTACTGCATGGCTGGGGCGTTAATCAGGGCGTTTGGCATACCTTGCTGCCAGATATCGCAACTGGTCGCCGGGTACTCACGTTGGATATTCCCGGCTTTGGTCTGGCCCGGGACACGTTACAGCCTTACAATTTTGATACTGTGGTCGCCCGGTTAGCAGAGCAAATCCCTGACAATAGTCTGGTTTGCGGTTGGTCATTGGGTGGCTTACTGGCAATCGCGCTGGCCGAACGTTATCCTGCCAGGGTAGCGCAGTTGGCTTTGGTTGCAGCCACACCCTGTTTTTTACAACAAGCTGGCTGGCCAGGCATGAAAGCTTTGGTTATGCAGCAGTTTGCCGAGTCGTTACAGCGTAACTTA…
fig|336831.7.peg.431	PF00561.15	1.1e-11	Abhydrolase_1	N	0.339	Cytoplasmic	8.96		TTGGTGTTGTTATCTTTTAGCCTTTGCGCTGCGCAAAGTCAGTTTATCAAAGTGAATGAATTTGAATTGGAATACGAAATTGCTGGCAGCGGTAAGCACATCGTTTTACTTGAAGCAGGTGGCAGCTCGGCGATGACTGACTGGGATCCGGTGTTTGCACAGATAGCTGAGCAAGCGACTGTGATCCGTTATTCCCGCGTTGGTAACGGTAACTCTACGCAAATAAAACGCCACTTTACCTCGCGCGATTATGCAGACTACGCCAGCGAGTTGCTGGAAAAACTAAACATATCAGAACCGGTTATTCTGGTCGCCCATTCCTATGGTGGCAGTGTGGCACGGGATTTCGCCGCTGCTTACCCGGATAAAATTAAAGCCTTACTGATGCTCGACCCATCT…
fig|336831.7.peg.595	PF00561.15	5.4e-22	Abhydrolase_1	N	0.331	Cytoplasmic	9.26		ATGGATCACTCACTATACTTTAGCTTAACGGGCTATAAAAACACTATGCGGTTGGCAGCACTAGCCAACCGGCCGGCTTTTAGCGCTGCCCAGCCGCCGGTACTCTGTCTGCATGGCTGGTTAGATAATGCCGCCAGTTTTATTCCGCTGGCCCGAGAGTTAGCCGATATGCCAGTACTCGCCCTGGATTTCCCGGGGCACGGCCATTCACCTTACCGCAGTAGTGATGCCCATTACTACTTTTTTGATTGGGTGGAAGACATTGTAGCATTATGTCAGCAGCAGGGCTGGCAGCAACTGACTGTCATAGGCCATTCTATGGGCGGTATGGCAGCAACAGCGCTGGCGGCGGCGTTTCCCGAACTGGTTGCCCGGCTGGTGCTGATAGACAGTCTGGGA…
fig|336831.7.peg.1085	PF00561.15	5.4e-19	Abhydrolase_1	N	0.171	CytoplasmicMembrane	10		ATGATGCCCCCCTTAGTGGCCAATATGGCCGAAGCGTCTCTTAATGCCCGCTGGCAACAGCAGCTGCTGCCGTTATGGCTAAGCTTTGAACATGGTCATTTGTATAGCAGCGACCAAACCCGTCTCAGCTATAGTTATTACCTGACCGGCAACAAGGCGCAGGCGGTCGTTATCAGCACGGGCCGCATGGAGATGGCGGTAAAGTACATTGAGTTGATGCAGGAGTTTATCGCTGCTGGCTACAGCGTTTTTATTCTCGACCATCGCGGCCAGGGGTTGTCAGCACGCTTACACACTGATCCACATCTGGGTTATGTCGCAGACTTTCAGGATTACGTCACGGATTTCAAACAATTTGTTACTCAGATAGTCGAGCCTTTTGGCCATCAGCAACACCTG…
fig|336831.7.peg.1948	PF00561.15	4.9e-13	Abhydrolase_1	N	0.346	CytoplasmicMembrane	9.82		ATGAATGTATTAAAAAGAAACAATGTGCATGTCAGCGGCACTAAAAATTCACCAGTCATTATGTATGCCCATGGTTTTGGCTGCAGCCAGGCCATGTGGGCGGCTGTTACCCCTGCATTTAGCCATTGCAGCCAACAAATTTTGTTTGACTATGTTGGCAGCGGTCAGTCAGATATCAGTCAATACAGTTTTTCACGTTACGCAGATTTAAACGGCTATGCTCAGGACATTTTGGATATTTGCGATGCGCTTGAGCTCTCAAAAGATATTATTTTTGTTGGACACTCAGTAAGCTGCAGCATTGGCATTCTTGCCGCTAATCGACGGCCTGGCTTGTTTAAATCAATGATTTTACTTGGGCCATCCCCCTGTTTTTTAAATATGCCGCCTGATTATGCC…
fig|336831.7.peg.3794	PF00561.15	1.2e-12	Abhydrolase_1	N	0.151	CytoplasmicMembrane	9.82		TTGCAAACTATTTTTGCCAAGTATTTAAGCCCGAAACAGCAGTTAAATACTGCAGCCGAAATATTTAGCCTGCCCGATGGTGATGAGCTGCAGCTAAACTGGCTGCATCCGGAACAGACCACGGCAGAGGCACCGCTGCTGATTCTGCTGCATGGCCTGGCCGGTGATATTAACAGCCACTATATACAGGCAATGCTGGCGCAGTGCCGGGCACTGAGCTGGTCAGCCGTACTGCTGCATTTTCGCGGCTGTAATGGCAAGCCGAATAAACTGCCACGCGCCTATCACAGTGGCGATACCGCCGATGCCGCTCTGGTGATAGCTGAAGTAACACGACGCTATCCCGGCCGGCCCTTAGTGGCTGTTGGCTATTCGCTCGGTGGCAATGTGTTGCTGAAA…
fig|336831.7.peg.790	PF00561.15	9.5e-06	Abhydrolase_1	Y	0.76	Extracellular	9.65		ATGTGGAATACTAAATCAACCAGAATCGCTGCAGCACTTACCAGCCTGTTGGCGGTTTCGGGGCTAACTGCTTGCGGCGGTGGCTCGGCTGACAATGACGCGCCGGTATCAGCCAACGATTGTGCTATGTTTGGCACCGGCGCCATTTGCGATATCGCCGCCGGTCGGCGTTTTCAACTAATAGTACCAGCTACGACGACAACATCGCCCAGGCCAGTGTTACTGGCATTTCATGGCTCGCCACCCTCCTTTGGTACGCCGGCAAAGTTGAACCAATTTCTGGCGCTACAAAAGTTTGCAGATGATTATGGTTACCTGATTGCTTTGCCGCAAGGGGGGGATGACTGGGCATGGACCAGTGAGCTACAGGCTGCTTCAGCGCACAGCGCAGATACCCGT…
fig|336831.7.peg.1150	PF00561.15	4.3e-14	Abhydrolase_1	Y	0.809	Unknown	6.49		ATGAGACTGTTAAGCACGTTATTACTACTGGGGTTGCTACTGGCTGGCTGCAACAGCCAGGCCATGCTGGTTGACAAGCAGGCCTTTGAGATTAAAAGCTTTAAAACAGAAAATGGCGCAGTTATCAGCCCGGTTAAAGTGGGCTGGGAAGCCTACGGTGAGCTTAATGCCGATAAGTCGAATGTGATACTGATTACCCACTTTTTCTCTGGCACTTCCCATGCTGCTGGTAAGTATAGCGAAACAGACACGGCTCCCGGTTACTGGGATGCCATTATTGGCCCTGGCAAAGCCATTGATACCACTAAATTTTATGTCATCAGTGTCGATACTCTGGTTAATGCTAATGTGTTTGACCCTAATGTCATTACCACCGGTCCGGCGACGGTTAACCCGGCT…
fig|336831.7.peg.3244	PF00561.15	1.5e-08	Abhydrolase_1	N	0.126	Unknown	2		TTGCTACCGCTTATCGACAATGTGCTACCGCTAACCGGTTTTGCCCGGCAATGGTATACCGGCGGGCGAATAGGGCTGGCCTGCTCGATATTATTTTTGCTGTACTGTCAGCAAGTTAATCATGGAGAGCATGTTATGTTATTGATAAAAAAATTAATAGCGGTACCTTTTTACCTGCTAAAACTGTGTTGCCTGTTACTGCTGACTTTATTGGTTGCCGGGCCGGTGTTGGCGGCTGACAACGAAACCGCAATGACCTTTACTGCAGACAATGGTAAAAGTACCGACGCTTATGCCGGTTCCTATCAGGTACCGGAAAACCGAAACAACCCCGACAGTCGCCAACTGACCATTCACTATGTGCGTTTTCCTGCGCTGCATAATAAACCGGCTGCGCCA…
fig|336831.7.peg.3369	PF00561.15	1.3e-19	Abhydrolase_1	N	0.278	Unknown	2		TTGATAAAATACGCTCTTAACATTTTCAGTGAGTTAGCAATGTTCCTACATACCCATAGTACCGGCTGTGGCCAACCTTTGGTGTTGCTGCATGGTTTATTCGGCAGTTATGAAAATTTAGCCGGCATAGCCCGAGCATTGGCAGACCAATGGCAGATTATCAGTATCGACTTACCGAATCACGGCCAGTCGCCGCATAGCGATACCATGGATTATCACAGCATGGTGGCTGATTTACACTCTACCCTGGATAAGCTTGGGATTGCCCAATGTGCACTATTGGGCCATTCAATGGGCGGTAAACTGGCCATGGCGTTTGCGTTGGCCTATCCGGCTAAAGTGAGCGCGCTTATTGTTGCCGATATTGCTCCGGTTAGCTACAGCAGGCGCCACCAGCAG…
fig|336831.7.peg.9	PF00561.15	6.8e-08	Abhydrolase_1	N	0.243	Unknown	2		ATGAAACATCAGCAAAGTTCGATGTATGTCGATTTACAGCAGTATCAGCTGCATTTGCGCCGATTAATGCCATTGCAAAATGCACTTAGTCCGGTGTTGTTTTTACATGGTGCTATTGAAAATGGCCGTATATTTTACAGCCACTCCGGCAAGGGCTTAGCTTGCTATCTGGCTGATCAGGGGTTTATGGGGTATTGTGCCGATTTTGCCGGCCGTGGTTTATCGCAACCGAGCCTAAGCAAGGGTTTTGCGCAGAACCAGCATCAGGTTATCACCCGTGATATTCCGGCATTAATTGAATTTGTATATCAGCAGCATCAGCAACCACTTACTGTAGTGGCGCACTCCTGGGGTGGCGTTTTACTGGCTGCGTCATTGGCGCGTTATCCTGAATTAATC…
fig|336831.7.peg.542	PF00574.18	1.6e-84	CLP_protease	N	0.111	Cytoplasmic	9.97		ATGCCAATGTCACGCGATATGACTGACATCATGAACGCTTTAGTACCTATGGTTGTCGAGCAGACGGCCAAAGGTGAACGCTCCTATGACATTTTTTCCCGGTTGTTGAAAGAGCGGGTAATATTTTTAACCGGTCAGGTTGAAGACCATATGGCGAACCTGATAGTGGCACAGTTGTTATTTCTTGAATCAGAAAATCCGGAAAAAGATATCTACATTTATATCAATTCCCCGGGCGGTTCTGTGACGGCTGGCTTATCTATTTACGATACAATGCGCTATATTAAACCTGATATCGCCACAGTGTGTGTCGGGCAGGCCGCCAGTATGGGTGCCTTTTTGTTGTCGGGTGGCACCAAAGGTAAGCGTTATTGTTTACCTAATGCCCGGGTAATGATC…
fig|336831.7.peg.1846	PF00675.15,PF05193.16	2.20E-33,2.50E-16	Peptidase_M16,Peptidase_M16_C	N	0.56	Unknown	6.58	+	ATGAAAAAAATATTTGTTATCAGCGCTGTAGCCATAGCTGTGCTGACGGGCTGTGCAACAGAGCGTACTAGTGTAACGGCAGAGCAGCGCGTTCAGCAACAGGTTGCTGGCCAGATATTGGTTAGCCCGAACGACGAACGTGCCTATAAGACGCTGGTTTTGCCCAACCAGTTAGAGGTGATTTTGGTGTCTGATGCTACGACAGAAAAATCAGCAGCCTCACTTAGCGTTGGTGTCGGCTTGCTGCAAGACCCGATGAGCCAGCAAGGCATGGCACACTATCTGGAGCATATGCTTTTTTTAGGTACAGAACGTTACCCGGATCCGGCCGAATACTTTAACTTTATGACTCAAAACGGCGGCGCCGCCAACGCTTATACCTGGCTGGATATCACTAAC…
fig|336831.7.peg.2918	PF00675.15,PF05193.16	2.80E-33,3.20E-14	Peptidase_M16,Peptidase_M16_C	N	0.133	Unknown	6.53		TTGGAAAAAGTACATATAAAGCAAAGCCCCAACGATAACAGAGCTTATCAACACCTGACACTGGACAATGGTCTTACGGTATTACTGGTGCACGATAATAGCGCCGAAAAAAGTGCCGCGGCACTGACAATCAATGTGGGGCACTTCGATGATCCGGCGGATTATCAGGGTATGGCGCATTTTTTAGAGCATATGTTGTTTCTCGGCTCGCGTGATTATCCGGACCCTGGTGGCTATCAGCAGTTTATCAGCCAGTACGGTGGTAGCCATAATGCCTGGACAGGCACTGAACACAGCCATTTTTATTTTGATATTGATACCCCTCAACTGCAAAATGCCCTGGCGCGTTTTGCAGACATGTTTTGCCAACCGCTGTTTGCCGCGGCCTATGTCGAAAAA…
fig|336831.7.peg.836	PF00675.15,PF05193.16	1.20E-35,6.50E-11	Peptidase_M16,Peptidase_M16_C	Y	0.765	Unknown	6.58		ATGAAAAATAAACCCTTTATCTTAAGCGCGCTGACAATGGCTATTGTCAGCAGTTCAGTAAGCATTGCCTTGCTTAGCGGTTGTACTAATAGCACTGCTATAACTGCCAGCCAGGGCAGTAACGTTGCGGTGCCTGGTCAGCAGTTAACAGTAAGCCCTAATGATCAGCGCCAGTATCAGGCCATCACCTTAGCTAATCAGTTACAAGTGGTATTGGTCTCTGACCCCACCGCAGAAAAATCATCTGCGGCATTAAGTGTCGATGTGGGCTGGCTTAACGATCCAAAATCTCAGCAAGGGCTGGCCCATTTTCTGGAGCATATGCTGTTTATGGGGACTGAGCGCTACCCTGATCCGGATGGTTTTATGAAGTTTATGGATCAGCACGGTGGCAGCCGC…
fig|336831.7.peg.840	PF00675.15,PF05193.16	5.50E-34,3.00E-11	Peptidase_M16,Peptidase_M16_C	N	0.325	Unknown	6.58		ATGACAAAAGCACCTAAATTGAAGTTAAACACGCTGGGGGGGGTACTGTTTAGCATAACGATCGGTATCGCTGTGCTGGCAGGTTGTGCTGGCCTGACAACCACGCCTACTATTGCAGTTAAGCAAGGAAATGTGACTGAACCGCAGGTTATTGTCAGTCCAAATGATCATCGTAAATACCGCAGTATAACGCTGCCCAATCAATTGCAGGTCATGCTGGTTTCTGATCCTGAAGCAGAGCGATCTTCAGCTGCATTGAGCGTTGATGTGGGCTGGTTGCAGGATCCAGAGGGGCAACCAGGTCTGGCACATTTTCTTGAGCATATGTTGCTATTAGGTACGAAGCGGTTTCCTGAACCGGAAAGCTTTATGCGTTTTATGAATCAGCACGGGGGGGGG…
fig|336831.7.peg.1044	PF00717.18	1.4e-13	Peptidase_S24	N	0.12	Cytoplasmic	9.26		ATGTCTGCTGTATTTCTTGGTTCTGCCGATCACTTTCCCAGACGCCATATGCCGCTTTTTAGCGACCCGGTTATGGCTGGGTTTCCCTCGCCGGCGCAGGATTATGTTGAGCGCACGCTGGATTTAAACGAGTTATGCATTCGTCATCCCAACGCCACTTTTTTTGTGCGGGTAGAGGGTGACTCGATGATAGATGCCGGCATTTACGCTGGCGATGTACTGGTGGTTGACCGCTCGGTTAATGCCGAGCATGGCGATGTTGTGGTGGCCGCCGTGGGCAGTGAGTTTACCGTAAAAGAGCTGTGTACCCAGCCGTTGTTGCAGCTGCTACCGCGTAACCCTGCTTATAAACCTATTACGCTTTGCGAAGGTGACGAGCTGAATATTTTTGGTGTGGTT…
fig|336831.7.peg.2509	PF00717.18	2.1e-15	Peptidase_S24	N	0.115	Cytoplasmic	9.26		ATGTCAGCAGTATACCTTGGTGATGCCAGTGTTTGGCCAAAACGTAAGATCCCACTTTATGGCGACCCGGTAAAAGCCGGGTTTCCTTCGCCTGCGCAAGACTATGTTGAGCGCACACTCGACTTAAATGAGCTATGTATCCGCCACCCGAATGCAACCTTCTTTGTTCGTGTCAAGGGCGACTCGATGATAGAAGCCGGCATTTATGAAGGCGATGTCCTGGTGGTAGACCGCTCCATTGATGCCGAGCATGGCGATATCGTTGTAGCTGCAGTGGGCGGTGAGTTTACCGTGAAAGAGTTCTGCACACACCCGTCACTTGCTTTACTGCCCCGCAACCCGGCATACAAGCCTATAAGACCTCGTAACGGCGAAGAGCTCAGCATTTTTGGTGTTGTG…
fig|336831.7.peg.3253	PF00717.18	1.4e-13	Peptidase_S24	N	0.107	Cytoplasmic	9.97		ATGTCCGCAGTATTTATTGGCAATGCCGATTCCTGGCCAAAGCGCCCTATCCCATTTTACAGCGATCCGGTTAAGGCGGGGTTTCCCTCGCCAGCCCAAGACTATGTTGAGCGCACACTCGATCTAAACGAGCTGTGTATCAAACACCCGAATGCAACGTTCTTTGTTCGAGTATGCGGTGACTCCATGATAGAGGCCGGTATTTTTGATGGCGATGTACTGGTCGTTGATCGATCAATTGACGCTGTTCATGGACACATCGTAGTAGCAAGTATAGGCGGCGAATTCACAGTTAAAGAGTATTGCACACGTCCAGTGATGCAATTACTGCCACGTAACCCAGCATACCAACCTATCCGTCTGCGTGATGGCGATGAGATGAGTGTTTTCGGAGTTGTG…
fig|336831.7.peg.3745	PF00717.18	3.5e-16	Peptidase_S24	N	0.129	Cytoplasmic	9.97		ATGAGACCACTAACGCCGCGTCAGGCAGAAATTTTACAGCTTATTAAAGATTATCAGAGCGAAACCGGTATGCCACCAACCCGGGCTGAAATAGCCAGCCAGCTTGGTTTTAAGTCGGCTAATGCGGCAGAGGAGCATTTGAAGGCCCTGGCAAAGAAAGGGGTGCTTACCATGATGCCGGGCACCTCGCGAGGCATTCGTTTGCTGGACGATGACAATGAGCCGGAACAATTAGGTTTACCGCTAATTGGTAAAGTGGCAGCTGGCCAGCCCATTCTGGCGGCAGAACATGTGCAGAACCATTACAAAATAGATGCTCATTTATTTAAGCCACATGCTGATTTTCTGTTGAAAGTGCAAGGTATGAGCATGCAGGATATTGGTATTCTGGACGGTGAT…
fig|336831.7.peg.1594	PF00717.18	5.2e-18	Peptidase_S24	Y	0.536	CytoplasmicMembrane	10		ATGAATAAACTAAAACAGCTGTGGCGCGCTAACCGCGGCCTTATTGTTTTTATCTGCTTAATGTTTGTATTCAGAAGTGCAGTGGCCGACTGGAACGATGTACCGACCGGGTCAATGCAGCCGACCATTGAAATTGGTGACCGCATTCTGGTGAATAAAATGGCATACGACCTGCGCTTGCCGTTTAGCACGGTATCGATGCTGAAGCGGGCTGATCCTAAGCGCGGTGATATTGTGATTTTTGCCTCTGAAGCTGCGGGCAGCAGGCTGGTAAAGCGGGTTATCGGCGTGCCGGGCGATGTGGTGGCAATGCAGCAAAATGTATTGAGTATTAACGGTCAGCAGCTGGCGTATGAGGCCGAGGACATGGCGAAAGCACGGGTGGATGCCGCAGCAGAG…
fig|336831.7.peg.3451	PF00717.18	8.9e-20	Peptidase_S24	N	0.117	CytoplasmicMembrane	10		ATGGCCGGTTATTTTGCAATATTATTAGTTTTACTTACTCTGGTCAGCGGCCTGATTTGGCTGTTTGATGCGCTGGTGCTGGCACCCAAGCGCAAAGAGCGGCTGGTGCTGGCGCAAAGCGGCGCGGCGGGTCAGTTACCGGCTGAAACCAGTGATACCTTATTAAAAGAGCCGGCAGTGGTTGAAACGGCAAAGTCGATTTTTCCGGTGATTGCGGCTATTACCTTATTTCGCTCGTTCTTATATGAGCCGTTTCAAATTCCATCAGGTTCAATGATGCCGACCTTGCTGGTAGGTGATTTTATTCTGGTCGAAAAATACTCCTATGATGTGAAAGACCCGGTATGGCGCAAAACGCTGTATCACAACAAGTTACCTAAGCATGGTGATGTTGCGGTA…
fig|336831.7.peg.925	PF00768.15,PF02113.10	2.80E-92,1.70E-31	Peptidase_S11,Peptidase_M23	Y	0.815	CytoplasmicMembrane	9.99		ATGAATAGTTATAAACGCATCATTACCTCTGGCATTTTTGCTATCAGCAGCTTTTGCTTTGCCACCAGTGCGCAAGCGCAGGTTGTTACTCCCCAGGCTCCCAGCGTCGCCGCTAAAGGCCATATCTTAGTCGATTATGATACCGGTAAGGTACTGGCAGAAGAAAATGCCGATATGTCATTGTCGCCAGCCAGCTTAACTAAAATGATGACCAGTTACGTTATTGGCACCGAGTTAAAAAACGGCAATATCAGTCTGGACGATAAAGTCACCATTAGTGAAAAAGCCTGGGCCAGGAATTTCCCGGGCTCCTCCCTGATGTTTATTGAAGTGGGTACTCAGGTCTCGGTAGCTGATCTGAATAAAGGTATTATTATTCAATCCGGCAATGATGCCTGC…
fig|336831.7.peg.1339	PF00814.20	9e-102	Peptidase_M22	N	0.108	Extracellular	9.71		ATGCGCGTATTAGGTATAGAAACATCCTGTGATGAAACCGGTATTGCGGTTTATGATGGTGACAAAGGTTTGTTAAGCCATGTGCTGTATAGCCAGATCCCATTACATGCCGATTATGGCGGGGTAGTGCCTGAATTGGCCTCGCGTGATCATGTGAAAAAAACCCTGCCGTTAATCAAGCAGGCATTGGCGCAGGCGGGTCTTAACGCCGCTGATATAGATGGCGTAGCCTATACTGCCGGCCCTGGCTTGGCCGGCGCCTTGCTGGTAGGTGCCACCATTGGCCGCAGCCTGGCCTATGCCTGGCAAAAGCCGGCGCTGGCGGTGCACCATATGGAAGGCCATTTATTAGCACCGATGCTGGAAGATAACCCGCCGCCATTTCCATTTTTAGCGCTG…
fig|336831.7.peg.110	PF00814.20	3.5e-30	Peptidase_M22	N	0.193	Unknown	2		GTGAAATTACTGGCATTAGATACCTCAACCGAAGCGTGCTCGGTGGCGCTGCTGTATCAGGGCGGCGTTATTGCTCTGGACGAAGTGTGTCCGCAGCAACACAGTAAACGTATATTGCCGATGATTGATGGCTTACTGGCCGAAACCGGCCTGAGCTTAACTGGTCTGGATGGCATAGTATTTGGTCGCGGCCCGGGTAGCTTTACCGGAGTACGGATTGGTGTGTCGGTGGCACAAGGCCTGGCCTTTGGTGCTGACTTGCCGGTATTTGGTGTATCCACGCTGGCAGCGATGGCGCAGGCGGCGGTACGTTTGCATCAGGCAACCCAAATTGTGGCCGCTATTGATGCGCGCATGGCGGAAGTGTATCTCGCCAGCTTCGCTTGTGATGCTAACGGC…
fig|336831.7.peg.3186	PF00877.14	6.1e-12	NLPC_P60	N	0.48	CytoplasmicMembrane	9.82		ATGAAGCTAAGTTACTGTTTATATTTATATCTTTGGTTAAGCGCGCTACTTTTTCAGGGAATTGCTTATGCCGGGTCAGATATTCCGATGCTAAAAACTGATCAGTTGCATGCCAGCTACTGGCAGGCAAAGCTGGCCGATGCCAATACGATATTACTGACGCCAGAGCAAATCAGCGCCAGAAATAAAGATACCTTTGCCCGCCAGGCAACCATGACCGAACTGGCTACGCTGCCTGCCAGCGTGTCGGCGGCCGCTTTAACGGCGATGATTACGCAGGCCAGTGCTCAATCAGACCAGCCGCGGTTTTATGCCGATGGCACGGCAGTAAGTCAAAAGCAGTGGCAAGCCTACCGGCATCAGCTGAATATTGAGGCGGTGCAGGCCGATAACCCGCTG…
fig|336831.7.peg.1298	PF00883.16	1.4e-122	Peptidase_M17	N	0.131	Cytoplasmic	9.97	+	ATGGAGTTCAGCGTTAAAAGCGGAAGTCCGGAAAAACAACGTAGCGCATGTATTGTTGTTGGCGTGTATGAACCACGTCGTCTTTCCGCAGTAGCAGAACAACTGGATAAAATCAGCGAAGGCTATATCAGCAACTTATTACGTCGTGGCGACTTAGAAGGCAAGCCGGGCCAGATGCTGTTATTGCATCATGTGCCTAACGTGCTAAGCGAGCGGGTTCTGCTGGTTGGCTGTGGCAAAGAGCGTGAGCTGGACGAGCGCCAGTACCGCCAGATCATTGCCAAAACCATCAGCACGCTGAATGAAACCGGCTCGATGGAAGCGGTGTGCTTTTTATCTGAACTGCATGTCAAAAGCCGTGATACCTACTGGAAAGTGCGTCATGCGGTGGAAACCACC…
fig|336831.7.peg.3495	PF00883.16	6.3e-98	Peptidase_M17	N	0.193	Cytoplasmic	9.26	+	ATGTCTAATGCAACAGCAGAAATAGTACAAATTAGTATTGCTACCGCGAAAGCAGCCGCAAAATGGGGCAATAATGCATTAATTAGCCCAACCGCGCTGGGTTATCAGATCCACCTATCTGCAAATGAGCCGCTGCGCAGCATGCAAAAGGCGGGACGTAGCCTGGATAATCTGGGCATTTGCCAGTTGCAGCTCGCCGGCAGTGGCTGGAGCAAAGACTTGCAATGGGCGTTTTATCAGGGATTTTGCAATGCCAAAAGACACGACGGTGTCGCATTCAACAATGAGCAGGGTGCAGCTGAACAACTGGTGCAACTGGCGCAGTGTTTTAGTTTTGCCAAAAAAATGATTAATGAAACACCAGAAGTGTTATCGCCGCTGGCATTAGCCGAGCAAGCG…
fig|336831.7.peg.699	PF00883.16	4e-95	Peptidase_M17	Y	0.868	Unknown	6.49	+	ATGAAAAAGCCCCTGCTTTGGTGCGCGGCAGCGCTAATCAGTTTTAGTTCACTGGCCATCACGCCACAACCGTTTTTACAAACGAAGGTGCAGTTTAGTCAAAGTCAGCAACAAGCCGACATATTGGTACTGTTGGTGCCAGAAAAAAGTGGCGAACTGAATTTAACCCAGTGGAGCAGAGCCAGTCGCACCCAAATAAACCGGGCTATTCAGGTTGCAGAGTTTACCGGTAAAAGTGGCAGCAAGCTGGAGATAATAGCGCCGGTTGGCCTGGATTATGGCCGTATCGTGTTATTAGGCGTGGGTGAGCCAGCAAAATTAAGCCGGGCAAAAGCGGAAGAAATTGGGGCGAGCCTGAGTACTCATGTTAATGCCACCTCAGCCAAACGGGTGCACGTG…
fig|336831.7.peg.1061	PF01019.16	1.2e-161	G_glu_transpept	Y	0.894	Periplasmic	9.76	+	ATGAAAATCCGTAACCTGTTCTGCCTGAGTCTGGGCCTGCTCTGTAGCAGTGCGCTGGCGTTTGATCGGATTACCGGCGCTGATTTTGCCAGCCGCTCAGAAGTGATAGCGCAGCATGCCATGGCGGCCACCAGCCACCCGCTGGCCACCCAGATTGCGCTGGATATTATGAAACAGGGCGGTAACGCCATCGATGCCGCCATCGCGGCCAATGCGGCGCTGGGCCTGATGGAACCCACCGGTAACGGTATAGGTGGTGATTTGTATGCCATTGTCTGGGACGCCAACACCGCCAAATTGCATGGTTTAAATGGCTCGGGCCGCTCGCCGCTGAGTTTAAGCTATGACATGCTGGCCCATGAACTGGAAAAGCTCGGCCGCACTGATTTACCACCACAC…
fig|336831.7.peg.1573	PF01019.16	8.7e-150	G_glu_transpept	Y	0.92	Periplasmic	9.76		ATGAAACCCTGTTATCTGTTGCTATCTGCTGTCAGCCTGTTGCTGGCGAGCCATAGTGCCAATGCTGCTGCGCCAGTTCAGCAGGAAATTCGCGAGCCGGAAGCGGCAACGGGTTTAACGCAACAGCAGTTAGTGCAAAGCAAACATGCGATGGTAGCGGCAGCGCATCCACTGGCTGTTGCGGCTGGTCAGCGGATGCTGGCCAAAGGCGGCAGTGCTATTGATGCCGCTATTGCAACTCAGCTGATGCTTGGCCTGGTAGAGCCGCAAAGTTCAGGTATTGGTGGCGGCGCCTTTATTCTGCATTGGGACAACCTTGGCCAGCGTTTAACCAGTTTTGATGGCCGCGAAACGGCGCCGGCTGCAGCGAACAGCGAATTATTTACCGATAATGGCAGC…
fig|336831.7.peg.1873	PF01112.13	1.8e-87	Asparaginase_2	Y	0.83	Periplasmic	9.76		ATGAAGTCAACACTACTCCAAGCCGTTACATTAAGTTTAGCGGCAGCTTGTGCAAGTTATGCCTGCGCCAGCGTTCCGGTTGGCATTGTTATCCATGGTGGTGCCGGTACTATTGATCGCAGCCAGATGACCGAAGCGCAACAAAAAAACTATGAAGCCACACTGGCTGATGCCGTCAATAAAGGCTATGAATTACTGGCCGCAGGTGGCAGTAGTCTGGATGCAGTAACGCTGGCAGTGACTGTGCTGGAAGACTCGCCGCTGTTTAATGCCGGCAAGGGAGCGGTATATAACTGGGATGAAACCCATGAGCTGGATGCTGCCATTATGACCGGACAGGATCGTAACGCCGGGGCAGTAGCCAGTGTTACCAATGTTAAAAACCCCATTTTATTGGCC…
fig|336831.7.peg.2681	PF01136.14	6.2e-64	Peptidase_U32	N	0.129	Cytoplasmic	8.96		ATGGAACTGCTCTGCCCCGCTGGCAGTTTGCCGGCGTTAAAGGCGGCCATCGAACATGGCGCCGACGCCGTTTATATCGGCTTAAAAGATGATACCAACGCCCGTCATTTTGCCGGGCTGAATTTTGACGAAAGCCGGCTGAAAGAAGCAGCCTGCTTTGTGCACCAGCATGGCAAAAAATTGCATGTGGCCATTAATACCTTTGCCCACCCGGATAACTACCAGCGCTGGCAGCAGGCGGTGGATATTGCCGCTAATGCCGGGGCTGATGTCCTGATCCTGGCCGACATTGCTGTGCTGGCCTATGCTGCCGAGCGTTACCCTAAGCTGGAGCGGCATTTGTCAGTGCAGGCCTCGGCCACCAATGCCGCCGCCATTGATTTTTACCGCCAGTTTGGT…
fig|336831.7.peg.3567	PF01136.14	3.6e-94	Peptidase_U32	N	0.258	Cytoplasmic	8.96		TTGGGCAAAAAGTTTTATGTGGTGGTCAATATTGCGCCGCATAACAGCAAGCTGCACAGCTTTATTGCCGATATGGCACCGGTAGTGGCACTTAAGCCCGATGCGTTGATTGTGTCTGATCCCGGAGTCATTTACTTGCTAAAACAGCATTTCCCACAGGTGCCTCTGCACCTGTCAGTGCAGGCCAATACGGTGAACTGGGCCGCGGTGAAGTTCTGGCAGGCGCAGGGTGTCGAGCGGGTGATTTTATCGCGCGAGCTGGCGGTTGATGAAATCGCTGAAATTCGCCGGGAAGTACCGGATATGCAACTGGAAGTCTTTGTGCATGGCGCACTTTGTATGGCCTATTCCGGTCGCTGTCTGTTATCGGGTTATATCAATAAACGTGACCCTAATCAG…
fig|336831.7.peg.2682	PF01136.14	5.8e-32	Peptidase_U32	N	0.155	Unknown	2		ATGCAATTCTCATTAGGCCCGGTGCTGTATTTCTGGCCCAAAGCACAAATGCTGCAGTTTTACCGCGAGGTGGCAGACAGCGACTTTGATATTGTTTACCTCGGCGAAACCGTCTGCAGCAAAAGGCGCGAGTTAACCTTTGCCGATTATTTTGCGCTGGCGCAGATGCTGCGCGAGGCCGGCAAACAAGTTTGCTTATCATCGATGACGTTATATGAGGCGCCGGGTGAGTTGCGCGAACTGCGAAAATATATTGATAACGGCGAGTTTTTAGTTGAAGCCAATGATGTTGGCGCCATTAGCATGCTGCAGCAACACGCCCTGCCCTTTGTGGCCGGTGCCGCAATCAACTGTTATAACCAGCACAGTTTGCGCCGCCTGATCAGTATGGGGCTGACG…
fig|336831.7.peg.867	PF01161.15	6.8e-37	PBP	N	0.111	Periplasmic	9.44	+	ATGAACAGCGTTAACTTTACCCTTAACAGTCCGGATATAACAGAAGGCCATTTTATGGCAAAAGCGCAGGAGTTTGATGGCTTTGGCTGTAATGGCAACAACGTGTCACCCGAGCTGAACTGGCAGGGGGCACCCGCTGGTACTAAAAGTTTTGCATTAACGGTATTTGATCCAGATGCGCCAACCAGCTCTGGTTTCTGGCACTGGTTAGTGGCTGATATTCCCGCTGATGCCCATGGCCTGGCGCGCAGTGCAGGCAAAGGCAGTCTGCCGCCAGGCTGTCGCAGTTTTAAAAATGACTACGGTAGTAAAGACTTTGGCGGCGCCTGCCCACCAGAGGGCCATGGTATGCATCGTTATCAGTTTACTGTCTGGGCGCTACCGGAAGACACTTTGGCA…
fig|336831.7.peg.1064	PF01244.16	1.5e-95	Peptidase_M19	Y	0.827	Unknown	2.5	+	ATGCCTCGCTTATTAAGCGCCCTTGCCGCCGGCAGTTTATTACTTATGGGTTCAGCTTTGGCTGAGCGCCAACCTCAACAGGTTAGTGAACAAGAGGCCTGGGCCTTGCATTCGCGGGTGCTGACGCTGGATACCCATGTTGATATTGGTCGGGGCTATGCCACCGAGCAGTTGGACCCGGGCCGCTTTACCAGTGCTCAGGTGGACTTACCGAAAATGCGCGCCGGCGGTTTAGATGCGGCGTTTTTTATTGTCTATGTTGGTCAGGGGGGGTTAACAGAGCAAGGCTTTGCCAATGCCCGGCAACAGGCTGAAGAGAGTTATCAGGCGATTAAGCGCATGACCCGCGCTTACCCGGATCAAATTGGCCTGGCTCGCAGTGCCGATGAAGTAGAAGCC…
fig|336831.7.peg.2011	PF01252.13	1.5e-47	Peptidase_A8	N	0.107	CytoplasmicMembrane	10		ATGCGCTTGTTTAAAGAAACAGGCTGGCGCTGGTGGTGGCTGATTATCGGTTTTATTGTGCTGGATCAGCTGACTAAGCAAGTGGTGCATCAGCAAATGGCATTGTACGATTCGATTGAATTGCTACCCTTTTTCAACCTGACCTATGTGCGTAATTATGGTGCGGCCTTCTCTTTTTTAAGTGATGCCGGCGGCTGGCAGCGTTGGTTTTTTACCTTGATTGCCGTGGTTATCAGTATGGTGATTGCCGTGTGGCTGAGCCGGGTGGGGCGGCAGGAACTGAAATTAAATCTGGCACTGGCGCTGGTGCTGGCTGGTGCTATTGGCAACTTAATTGACCGGATGGTATTCGGTTATGTCATCGACTTTTTCCATTTGTACTATCAGAACTGGCACTAC…
fig|336831.7.peg.3156	PF01252.13	3.2e-44	Peptidase_A8	Y	0.603	CytoplasmicMembrane	10		ATGTCCATTTTTGGCAAACATCTGTCACCGTACGCTCTGTTGTCCATCTCCGGCCTGCTGGCAGCGTCTGATCAGGCCGTAAAATGGCTGGTGCAACAATCAATGGCCTATGGCGAGTCTATTTCAGTGACCTCATTCTTTAACTGGGTACACGTATGGAATACCGGTGCCGCATTCAGTCTTTTTGCGAATGGTGGAGGCTGGCAGCGCTACTTTTTTATCGGAATCGCGGTAGTGGTCTCGATTTTTCTGATCAAGCTGATCCTTGAAAATCGTCATAAAGGAGAAGCCATCGCTTACAGTCTTATCCTCGGTGGCGCCATGGGCAACCTGATTGACCGGGTCTTTCGCGGCTATGTTGTGGATTCCTTTGATTTCTATTGGCGAGACTGGCATTGG…
fig|336831.7.peg.3120	PF01312.14	5.5e-104	Bac_export_2	N	0.099	CytoplasmicMembrane	10		ATGGCAGAAGATTCCGGCGCCGAAAAGACCGAACAGCCCACGCCCAAGAAGCTGCAAGACGCAGCGGAAAAGGGTCAGATCGCCCGCTCAAAAGACCTTGGCACGGCTTTTGTTTTGATCTCAAGCGCAGCGGCGATGCTGATGTTTGGCAAAATGCTGGCCGTTGGCGTGCTGAACGTTGGTCAGCGGATGTTGCGGCTGGATCAGAAAGATATGTTTGAAACCAACTCCATGTTTACCGCCTGGAGCGAAGTCGGCAAAGAGCTGATACCGCCATTGGCCGCTATCTTTGGTTTTATTCTGGTGGCCGCTTTTGTGGGTAACTGTTTACTGGGCGGGTTTAATTTCAGTTGGCAGGCTGCGGGGCCCAAAGCCAGTAAAATGAGTCCGCTAAAAGGC…
fig|336831.7.peg.3105	PF01312.14	3.6e-12	Bac_export_2	N	0.098	Unknown	2		ATGTCGGATCCTGACAAGCAACGCAGTAACGCCCAGAAAAGTGCCACGGCGCTAAAGTACGATGGCAAGTCAGCGCCCACTATCGTTGCTAAAGGCCATGGCGAGCTGGCCGACGATATTATTGCCCTGGCCAGAGAGCATGGGGTACTGGTTCACCAGGATGATGAACTAAACCGGTTGCTAAGCCAGTTACAGCTGGGCGATAACATTCCCAAAGAGCTATATATTGTGATCGCTGAGCTGATTGCCTTTTCCTATGTGCTGCAGGGTAAATTCCCCGAGCAGTGGCACAACATTCACCAGCGGATAGATTTAAAAACCTGA
fig|336831.7.peg.1618	PF01343.13	6e-41	Peptidase_S49	N	0.22	CytoplasmicMembrane	10		TTGGCATTTTTAATGGAATACGGCATGTTTCTGGCAAAAGCCGCAACGGTAGTGTTTGCGATAGCCTTGGTGGTTGGCATTGTCGTCAGTGCCAGTCATAAACCAAAAGCAAAAAAAGGTCAGCTGGAATTTACCGATCTCAGTAAATATTACCAGCAACAGACCACAGCGTTGCAGCAAAGCTTACTGGACAAGAAAGGGTTTAAGCAGTGGCAAAAGGGCCTGCAAAAGGGGCAAAAGCAACAGGCTCACGCGCAGCCTTGTTTATTTGTGGTGGAATTTAATGGCTCTATGGACGCCCGGGAGACGGAATCGCTGCGCGAGGAAGTGTCGGCATTGCTGGCTATTGCCAAACCCGAGGATGAAGTGCTGTTGCGTTTGGAGAGTGGCGGTGGGGTA…
fig|336831.7.peg.1905	PF01343.13	3.3e-44	Peptidase_S49	N	0.107	CytoplasmicMembrane	9.82	+	ATGTCAGAACCGAGGAAAGGGCCTATCCGCCGCTTTTTTGGCGCCATTTGGCGTGTTTACAAAGGCTTTCGCTCTACCGTGCTCAACCTGCTGTTTATTTTTATTGTTGCTATAATTGTTATCGCGATTTTCAGTGGCGACGATAAAGTTAAGATAGCCAATACCTCAGCCTTGGTGCTTAACCTCAATGGTGATCTGGTAGAAGAAAAACGCTGGGTAGACCCGTTTTCAGGCATTATAAATCAGGGCCTTGGGGCACCGGAGGATTCACCGGAAATGCTGGTGTCTGACGTGGTAAAAGTCATTGAAACCGCCACCACCGATAACAGAATTCAGGTAATGGTGTTGGATGTGTCTGGTTTACGTTCTGCCTCCATGGACAAAATGCAGCGCGTAGGT…
fig|336831.7.peg.2337	PF01427.12	5e-49	Peptidase_M15	Y	0.802	Unknown	6.49		ATGAAACTGTTTTCACTCAAACCCATTTGCTTGTTTAGCCTGCTCAGCGTACTGCCGTTGCCAGTGTTGGCCAGTTCACAGCCGGCAACCGACGTACCGGCCGACTTTACCGATGTCACCAGCCTGCTACCTGAAGCGCAAATTCATATGGCATACCTTGGCAGCCATAACTTTGTCGGCAGCCCGGTTGATGGCTATCAGGCCAATAAATGCTATTTACAAGACAACGCCGCGCAGGCGCTGGTAACCGCGCAGCAAGCCGCCGCAGCCAAAGGCTTAACGCTGTGGATTTTTGATTGCTACCGGCCACAGCGCGCAGTAAACCACTTTATGCGCTGGGCCGCCGATTTAGCCGACACCAGCACTAAAGCACAGTACTACCCTAACCTGGATAAAGAC…
fig|336831.7.peg.2612	PF01431.16	1.7e-71	Peptidase_M13	Y	0.643	Unknown	6.49	+	ATGAAAAAAATCAGTATGATTGCCGCCAGTGTTGCGCTGGCATTAGGTTTAGCCGCCTGTAGTGAACCCGCTACCAATAAAAGCGCTGAGCCAGTAGCGGCGCAGCAGGCGCCGCGGATATCTGGCGTTGATAGCCAGTACTTTGACCCGGCAGTAAAATTCAGTGAAGACTTCTTTCTGGCTGTCAACGGTAAATGGCTGGCTGAAACAGAAATCCCGGCTGATAAAGCCTCGTACGGCTCTTTCCATATTCTGAATGACAATTCGCAGCAGGCGGTAAAAGCCATTATTGATGAAGTGGCTGCCCGCACCGATTTAAAAGCCGGTTCGGATGAGCAGAAATTAGGACATTTTTATAATAGCTTTATGGATGAAGCAACCATCGAGAAGCTGGGTTTA…
fig|336831.7.peg.2777	PF01431.16	1.4e-68	Peptidase_M13	Y	0.673	Unknown	6.49	+	ATGAATAAAGTATCTGCCCTCGCGTTAGGCGTGGCCTTATCTTTAGGGCTGGCAGCGTGCAGCAGCCAGCCTGTTGCAAGCAATATCGCGCAACAGCAAAGCCAGCTTAGCTCGGGCATTAGCCCGGCTAATATGGATACCAGCGTGGCGCCGCAGCAGGACTTTTTCCGCTACGTTAACGGTAACTGGTTGGCCAATACCGACATTCCGGCCGATAAAGCCCGCTGGGGCAGTTTTGACGAGCTGAGAGAAAGTGCTGACAAGCAAGTGTTGGCAATTATTGAGGAACTGGCTGCTACCGGGCATGCTGCCGGTTCTGATGGCCAGAAAATGGCTGATTTGTATCGTTCTTACTTAGATGAAGAACGGATCAATGTGCTGGGTTTAAACCCACTACGG…
fig|336831.7.peg.2515	PF01432.15	1.3e-156	Peptidase_M3	N	0.16	Cytoplasmic	9.26	+	ATGTCGCAAGCTATCCCAACACAGCACACCGCACCAGGTAGCAATCCGCTACTAACCTTTACCGATTTACCGCCATTTTCGCAAATTAAACCTGAGCAGGTAAAACCTGCGGTTGAGGCGGCTATTGCCCAATCACGCCAGGCGGTTGAGCAGCTGCTGGCCGCGGCTAACATCAGTTGGCACACCCTGGTAGCACAACTGGAGCAAGACAGCGATCGGTTGGGCAAGTTGTGGTCGCCGGTGTCGCATTTAAATTCAGTGCTAAACAGCGCAGAGCTGCGTGAGGCCTATGAAAGCTGCCTGCCACTGTTATCTGATTTCAGTACCTGGCTGGGCCAGCATGAAGGGCTGTTTCAAGCCTATCAACAGCTTAGAGACAGTGATGAGTTTGCGGGCCTG…
fig|336831.7.peg.2189	PF01432.15	1.1e-132	Peptidase_M3	Y	0.643	Unknown	6.49	+	ATGCGTAAAACACTACTCGCTACCGCGATAGGTACCATATTTGCACTGAGTGCCTGCTCAGACAATACTGCCCCTACTCAGGTTACCACTAGCCCCGCAGCCGTTGAGAGTACCGAAGTGAGCAGCAGCAACCCATTTTTCCAGCAAAGCAGCCTGCAATATCAGGCGCCTGATTTTAACGCCATTAACGATGATCATTTCCTGCCAGCCTTTGCTGAGGGCATGGCCCGGCATATGGCAGAAGTTGAAGCTATCGCCAATAACCCGGCGGCCCCTACCTTTGACAACACCCTGGTGGCGCTGGAAAAAAGCGGCGAGATGCTCACCCGCGTTTCCCGGGTGTTCTACAACCTGACCGGCACCGACAGCAACGAACAGCGCCGCGCCATTCAGTCAGAG…
fig|336831.7.peg.2519	PF01433.15	5.7e-11	Peptidase_M1	N	0.12	CytoplasmicMembrane	9.8		ATGTTTATTGCAATGCTCAGGTTTGAACTTAGCTACTATTTACGTCAGCCGTCTTTTTATGTTGTGGTATTAATGCTGTTTTTAATCAGCTTTTTGTCGGTGGTCTCTAACTCGGTTAGCATTGGTAGTGGTGGCGAGGTATTAAAAAACGGCAGTTTTGCCATCGCTCAAACCCTGCTAACCCTGGGCATTTTTGCCATGTTTCTGGTGGTGAACTTTGTCGGGGCCAGCGTGCTGCGAAACAGTAGCCACCAAATGGAAGAGCTGATTTACAGCAAGCCTGTTGCCCCCTTTAGTTACCAGTTTGGCCGCTTTATCGGCAGTTATCTGGTAGTATTGCTGGTGTTTGCGGCGGTGCCTCTCGGTATTCTGCTGGGCAGTTTTATGCCCTGGGTAGAT…
fig|336831.7.peg.672	PF01433.15	6.4e-65	Peptidase_M1	Y	0.81	CytoplasmicMembrane	9.76	+	ATGCTTAGCCGTTTGATAATACTCTGTAGCCTGCTGCTAACCAGTGTTAGCAGCCACAGTGCTGCCGGTAGCCGCGACCACTATACCTATGCCAATTATCAGCAGGTCACGGTAAACCACCTGCACCTGGATTTAGCCATCAACTTTGAACAGAAAACCTTAAGTGGCTTTGCCGATTTACAGTTAAACTGGCTGGATAGCAATGAAACCCGGGTGCAGCTGGATACCCGCGATTTAACCATTGAACGGGTGTACGCCAAACACGCCAACGGCAGCTGGCAACCGGCCCCTTTTCAGCTGGCCAAACGTGATGCGGTACTGGGCAGCAAACTGAGCATTAGCCCGGCATTTCAGCCAAACATGCTGCGTATTCATTACCGCTCGGCACCCGGGGCTTCA…
fig|336831.7.peg.3348	PF01433.15	3e-62	Peptidase_M1	N	0.115	Unknown	6.29	+	ATGAGCAGTAATTCAGCACGTAGCAGCCGCAGTCTGGCCGACTATCGGCAACCGGATTATTTAATTCCTGAAATTGAACTGACATTTGAATTAGCCGCAACGGTTACCCGGGTCAGCGCACTAATGCAGGTTACCCAGCAAACTGCGGGGGCACCGCTGGTGCTGGATGGCCAGCAACTAGGGTTGCACTATATTGCGCTGGATGGCGTTGAACTGCCTGTTGAGCGTTATCAGCTGACGGCGGATCACCTGATAATTGCTGATGTACCCGCCGTATTTAGCCTGCAAATTATTACTGAAATTAACCCTGCAGATAACACGGCGCTGGAAGGGCTTTATCTGGCAGACGAGGTGTTTTGCACCCAATGCGAGGCTGAAGGTTTTCGGCGTATTATGTAT…
fig|336831.7.peg.1913	PF01434.13	8.9e-84	Peptidase_M41	N	0.271	CytoplasmicMembrane	10	+	TTGAGCGACATGGCAAAAAATTTGATTGTCTGGTTGGTTATTGCAGTAGTACTGATGTCGGTGTTTAACAGCTTCGGCCCCAGTGAAAGTGCAGACAGACAAACCAGTTACACTCAATTTATTAAAGACGTGAATCAGGGCCAGATCCGCGAGGTCAAGATTGAACGCAGCGGTGTGATCACCGGTTTACGCGCCAGCGGCGAGCGTTTCGAAACGGTATTGCCGGTAAACGATCCTAAGCTGATGGATGACTTGCTAAGCAATAATGTCAGAGTAATTGGTGCCAAACCTGAAGAAAGTAGCTGGTTGGCAACTATTTTTATTTCCTGGTTCCCAATGTTGCTGTTAATCGGCGTCTGGATCTTTTTTATGCGCCAGATGCAGGGCGGCGGTGGCAAA…
fig|336831.7.peg.1113	PF01435.13	2.9e-29	Peptidase_M48	N	0.175	CytoplasmicMembrane	10		ATGGCAAGTAATTTTTTCAGCCAGCAAGATTTAGCCCGTCGCAATACCCGGATCCTGATCACCCTGTTCAGCCTGGCAGTCGTGTTGCTGCTGGTGCTGACCAATGCCCTGGTGTTAATTGGTCTTGGTCTGGTTGACGTGCAAAGCGCCAGCTCAGGCACCGTCAGCGGGCAAGGCCTGCCGTGGCAGATGGTATTCTTTACCAGTGTTATTGTAATAACAGCGGTCAGTATTGCCGTGCTGGTTAAATGGCAACAGCTCAAAGGTGGTGGCAAAGTTGTCGCGACCAGCCTCGGTGGCAGCAGAATTGATGCCGCCAGCAAAGATCCGCTGGAACGGCGTTTACTAAATGTGGTTGAAGAAATGGCTATCGCCGCTAATGTGCCGGTACCACCGGTA…
fig|336831.7.peg.519	PF01435.13	1.5e-46	Peptidase_M48	N	0.168	CytoplasmicMembrane	10		ATGAAAAGAATAGTATTATTTTTAGCCACCAACCTGGCGGTGATTCTGGTACTAAGCATAGTGCTGAACATCGTGTTCAGCGTGTTGGGTATAGACCACGGCAGTATTGGCGGCTTGCTGGTATTTGCAGCTATTTTTGGTTTTGGTGGCTCATTTATCTCTTTAGCGTTGTCAAAATGGATGGCGAAACGCTCTACCGGGGCAGTGGTGATTACCCAGCCGCGCAACGCTACTGAGCAATGGCTGATGCGTACTGTAGAGCGCCAGGCAAAGCAGGCTGGTATTGGCATGCCTGAGGTAGCGGTATACGACTCTCCGGAAATGAATGCTTTTGCCACTGGCATGAACCGGAATAATGCCTTAGTAGCGGTGAGCACCGGTTTACTGCGTAATATGAAA…
fig|336831.7.peg.1939	PF01435.13	2.7e-42	Peptidase_M48	Y	0.778	Unknown	2.5		ATGCTGAAAAAGTTTTCACTGGCAGCGCTTGCTGCTGTATTCGTGGTTGCCTGCGCGCAATCGCCAACCGGCCGCAATCAGATTATGCTGTTTAATGATAGCCAGCTTAATGCTATGGGGTCGCAAACTTTCGAAACAATGAAAGCGGAAACGCCGATTAGCAAAGACGCCCGCACTAATGACTATGTACAATGCGTCGCCAGTGCCTTACTTAGGGTAACCCCGGAAAAATACCTGACTAACCCCTGGGAAGTGGTGGTATTTGAGAATGATCAGATCAATGCGTTTGCCTTGCCGGGTGGCAAGATTGGGGTGTATACCGGTTTACTGAAAGTGGCCGAGAATCAGGAGCAACTGGCGGCGGTGATTGGCCATGAAATTGCTCACGTGATGGCTGGC…
fig|336831.7.peg.3616	PF01435.13	1.8e-28	Peptidase_M48	Y	0.781	Unknown	2.5		ATGACACACACAGCAGTACAGCAGTTATTAATCAGTTGCCTGTTAAGTATTGGTTTAATCGCAAACCCTGCGTTGGCGCAATCAGGGCTACCCGATATTGGTGGCAATGCTTTTTCCACTCTTACCCCTGAAAAAGAAAAGCAGCTGGGTGATGTACTGATGCGCCAAACCCGAGGCAGCTTACCAATGGTATACGACCCGCTGCTGGATGAATACATTAATGACCTGGGTAACCGGCTGGTGGCCCGCGCCAATGACGTGAAGTTTCCATTTAAATTCTATTGGGTAAACAATAAGCAAATCAACGCATTCGCTACCCTGGGGGGGAATATTGCGTCGCATACCGGCACTCTGGCTATCTCTGACTCGGAAAGTGAATTTGCTTCAGTTATCGCTCAT…
fig|336831.7.peg.3654	PF01470.12	1.1e-67	Peptidase_C15	N	0.107	Cytoplasmic	9.26		ATGAAGGTACTGATCACCGGATTTGAACCCTTTGCAGGCGAAGCCATTAATCCGTCCTGGCAGGTTGCCAGTGCGCTGCATGGTTGGCAGCTGGATGATGAAGTCAGTATTGTTAGCGTTAAGCTGCCATGTGTTTTCAAACAATGTTTGTTGCAACTGGAACAAGCCATTAGTCAATTTAAACCAGTGGTGGTGATTATGTTGGGCCAGGCCGGTGGCTGTGCTCAACTGCAGCTGGAAAAAATCGCCAGTAACTTTATTAACGCCCCTTACCCTGATAATGCCGGTCAACAACCTCGCAACACCCTGACAGCCTCACATGGACCAGCCGCTTACTTTAGTAATTTGCCAATAAATGCCATGTTACAAGCACTGCACTCACAACAAATACCAGCCCAA…
fig|336831.7.peg.2695	PF01476.15	4.3e-08	LysM	N	0.13	Unknown	7.4		GTGTTAACCCTGACGGCGTGCGTCTCAGAAAGTACCTATGTTGGCTCTGATCGTCAGGTTGGCCAGCGTAACCTTGATAACAGCGAAGCTGCCCGTACCCGTATTTCTCTGGGCTTAAATTATTTGCGGCGTGGTGACACTACCCAGGCGAAATACAATTTAGAACGGGCCAAAATGTTCGCCCCTAATATGCCAGAAGTGTATAACGCCCTGGCATTTTATTATCAAACAGTTGGCGAGAATGCGCAGGCAGAAGAGGCCTACAAACAAGCGCTGGCCAAAGACAGCAATAATGCCGATGCGTATAACAACTATGGCGCTTTTCTTTGCCAGATTGGGAAGTACCCTGAAGCAGAAGAACTGTTACTTAAAGCCATTTCCAGGCCGGGGTATATCCGG…
fig|336831.7.peg.3220	PF01476.15	9.5e-11	LysM	Y	0.761	Unknown	2		ATGATGAAAAAAAATAATAAACAATTTCTTAGCTGCGCCGGGTTAACCATCTTATGGTTTTTTTCAGCGTTAAGTTATGCCAGTAATCAGGTGCAGAGCATCCGCATTTGGCCTTCGCCCGATAATACCCGGGTGGTACTCGATTTGTCGGCTGCCCCTGAATATAAAAGTTTTAGCCTGGATAAGCCTGACCGGCTGGTTATCGACCTGACTAACACCAATGGTAGTGCGGCACTGCCGGCGATTAATGGCGAGTCAAAGCTGATTAAAGCAATTCGTAGCAGTGGTGATAATAACAGCATGCGTATTGTGCTGGATTTAACCAACGCGGTTAAACCGACGGTGTTTGCCTTAACGCCTACTGCACCCTATGGCCACAGGCTGGTTATTGACCTGCCT…
fig|336831.7.peg.568	PF01476.15	2.3e-14	LysM	Y	0.687	Unknown	2		ATGCATTTAAAAATTTCTGCCGTCATGTTAGTTGCACTGCTCAGTGGCTGTGTCAGCACGACAGGATCTGCTCCTGAAAAAACACAAGTAACCAAAAACAGCGCCGCACTAACTCAGGTGAAAGGCGCCAGCGCCGAGCAAATTGCCAACCGGTTATGGTATGCCGATACAGCACCAGAACAGCTGGTGCCGCTGGATGCGACTGAACTGGAAGATTTATGGCAACGCATTCAGTTACAACTTACCTTTAATGTGCCGCAAACCCGACCGATAGTCGAACAACGTAACTTTTTCAGCCAACACCAGAGTTATCTGGACAGGGTTGCCAACCGGGCTCAGCCTTTTTTGTATTACATCGTTCAAGAACTGGAAAAGCGCAATATGCCGCTGGAGCTGGCC…
fig|336831.7.peg.899	PF01476.15	2.9e-14	LysM	Y	0.844	Unknown	2.5	+	ATGCTGAAAAAAATTGCAATATCTGTCATCGCGCTGTTTTGTTGGTTGTCTTTCAGCCTGCAAGCTGACGTGCTGAAAATTAGAGAGGATGCTCCTGCTTCCTATGTGGTAAAGAAAGGTGACACCCTGTGGGATATCTCCGCAATGTATCTTAATCAGCCATGGTTATGGCCACAATTGTGGCAAATGAACCCGCAGGTTGATAACCCACATTTAATTTATCCGGGTAATGTGCTGACATTAACGTTTGACAGTATGGGGCGGCCCCGCTTGTCAGTAAACGAAAATGTGAAGCGCCTATCACCGGTAGCCCGCAAAACGGTTAAAGGCGATGGTGCTATTACTACCCTGCCACTTAGCATGATCAGGCCGTTTCTGACGTACGAACAGGCGCTGAAT…
fig|336831.7.peg.2736	PF01478.13	4.8e-29	Peptidase_A24	N	0.135	CytoplasmicMembrane	10		ATGCACGATTTAACGCATTACCTAAGCCAGCATAGCTGGCTTTTTATTAGCCTGGTAGCGTTTGTTAGTTTACTGATTGGCAGCTTTTTAAATGTGCTGGTATACCGCCTGCCAAAAATGATGGAGCGCGAGTGGCAGCAGGAATACCAGGCCTATTTTCAGGCAGACGCCGCAGCCACTGGCAGCAGCGCCGGCAACAGCACGCCGGGGCGCTATAACCTGGCCGTGCCACGCTCGGCCTGCCCCAGCTGCGATACGCCGATAGCCGCGCGCGATAATATACCCGTGCTTAGCTGGTTGCTGTTAAAAGGCCGCTGCCGCCATTGCAACGCGGCTATCAGCAGCCGCTACCCGGCGGTAGAGGCGTTAACCGCGCTGCTGTCGGGCTTAGTCGCCTGG…
fig|336831.7.peg.2193	PF01523.11	1.3e-68	PmbA_TldD	N	0.095	Cytoplasmic	9.26	+	ATGAATGCAGTTGAACAGAATTTAATTACCGCCTCCGATCTCAGCATGGCTGATTTGGAACACACCCTTGGCTATTTGTTTGGCCACCAGCTCGATTATGCCGATTTATATTTTCAATCCAGCGTACATGAATCCTGGGTACTGGAAGATGGCCTGGTGAAAGATGGTTCTTTTAATATTGAACGCGGCGTGGGGGTACGGGCGATAAGCGGTGAAAAAACCGGTTTTGCCTATGCCGACACCATTAGTGCTGCCGCGTTACAACAAGCAGCTGGCGCTGCGCGTGGCATTGCCAGTCATGGCCAGCAAGGCCGGGTCAAAGCCTTTAGCAAAAGCGGCAACAGCAACATTTATTTGCCGTGTGAGCCGCTGCAAAGCCTGAGCAATACCGACAAAGTG…
fig|336831.7.peg.2190	PF01523.11	8.6e-66	PmbA_TldD	N	0.153	Unknown	6.49	+	ATGCAAGCAACAGAACAAAATGTCTGGCAGGAAATAGCCGAAGTGAAAGAGGCGGTTAGTGCCGTACTGGCCCGCGCCAAAGCATTGGGTGCTACCAGCGCCGAAGCGTCGATGAGCCGCACCCGTGGTTTAAGCGTGGAAACCCGCCATGGCGAAGTGGAAACGGTCGAGTTTAATCAGGATGGTGGCCTGGGCATCAGTTTATATTTTGGCCAGCGTAAAGGCTCGGCCTCTACCGCCGATCTCAGCCCGCAGGCGCTGGAGCGGGCCGTGGCCGCTGCTGCTGATATTGCCCGTTATACCTCGGAAGACCCGCATGCCGGAGTAGCTGAAGCCGCCTGGCTGGAGTTCAGCCCGCCCGATTTAGATTTATTTTACCCCGACAGCATCAGCACTGAG…
fig|336831.7.peg.1350	PF01546.23	5.9e-23	Peptidase_M20	N	0.206	Cytoplasmic	8.96	+	GTGGCTGCATTAGGTGCTTTATACCCGCAACCGTTATGGCAATGGTTTGCACAAATTTGTGCTATTCCCCACCCATCTAAACACGAACAGGCGTTAAGCCAGCATATTCAGGCCTGGGCCCGGGGGCTGGGTTTAAACGTGTTGGAAGATAAGGTGGGCAACCTGATCATTAAAAAGCCGGCTACTGCTGGCATGGAAAACCGCAAAGCAGTGGTGATTCAGGCGCATTTAGATATGGTGCCACAGAAAAATGCCGATAAAGTGCATGACTTTACTAAAGATCCGATAGACGCTTACATTGACGGCGACTGGGTTACCGCCAATGGCACTACCCTCGGCGCTGATAACGGCATTGGTATGGCCTCGGCGCTGGCGATTTTAGGCAGTAGTGAGATAAAG…
fig|336831.7.peg.3319	PF01546.23	5.7e-17	Peptidase_M20	N	0.114	Cytoplasmic	8.96		ATGTTTAACGTGTTTTTAGAAAAACTCATTGATGCAGAATCTACAGAAAATAACGTGGAGGGCAATGAAACTGCATTAACTATGCTGACCGATTTCTTAACTAATATGCATTTCAAAGTCTCGGTTCAAGGGAAGGATTTCACGAATCAACCTGTTATCGTTGCTCATCGGAAGGGATTCAAGTCTGACCGTAAAATTTTAATTTATGGTCATTATGATGTCGCAACAGTTAACAAGGAGCGGCAATGGCTTAGTCAAAACCCGTTTCAACTGGAATTGATTAATGGCCGTTATTTTGGCAGAGGGATTGCTGACAATAAAGGACCATTAAGCGCTCGATTGTTTGCAGTTAAGTCACTAATTGATGCCCATGCTCCCTGCCCGGAAATACTTTGGCTA…
fig|336831.7.peg.3587	PF01546.23	2.9e-40	Peptidase_M20	N	0.144	Cytoplasmic	9.97		ATGTCCAGGGAATCGGTTACCCCTGAAGATGCAGGCTGTCAGCCGCTAATGGCACAACGCCTGGCCGCCATTGGCTTTAACATAGAAATGCTGCAGTTTGCAGACACCTTGAATATGTGGGCTCGCCATGGCAGCGACAAGCCGCTGTTTTGTTTTGCCGGCCATACTGATGTGGTGCCAACCGGCCCTGTTGCACAGTGGCATACCCCTCCATTTACCCCGACAATTATTGGTGACAACTTGTTTGGCCGCGGTGCAGCTGATATGAAAGGTAGTCTGGCAGCAATGGTGGTGGCCACCGAGCGTTTTATTGCAGAGCAGCCAAATCCGGCTTTTAATATTGCCTTTTTAATTACCAGTGATGAAGAAGGCCCTTTCATCAATGGCACAGTTCGGGTG…
fig|336831.7.peg.1703	PF01546.23	1e-31	Peptidase_M20	Y	0.742	Unknown	4.9		ATGCGCTGGTCACTACTAAGCCTGAGCTTACTGCCTTTTCTGTACACCCCGTTTGCTGTGGCCTCCGCCGAGCGGCCTGAGCTTAGCAAGCAAATTGAGCAGGTAATGCCCAAAGTCATTGACTGGCGGCGGGACATTCACCAGCACCCGGAGTTATCGAACCGCGAGTTTCGCACTGCGGCCAAAGTAGCAGCGCATCTGCAAACGCTTGGCATGGAAGTACGTACCGGCATTGCTCATACCGGGGTGGTGGGTATTTTAAAGGGCGCCAAGCCCGGGCCGGTGGTGGCGCTGCGTGCCGATATGGATGCGCTGCCGGTAACTGAGCAAACCGGTTTACCTTTTGCGTCAAAAGTAGTCAGCGAATTTAACGGCCAGCAAACCGGGGTGATGCATGCC…
fig|336831.7.peg.1093	PF01551.17	6.1e-25	Peptidase_M23	N	0.099	OuterMembrane	9.92		ATGTTATGTGCCATGCCGGCAACGGCTCGCCAGCAAAACAAACAGCAACAAGAGCTGGAGCAGGTACAACAACAGATAAAAGCCACCGAACGGCAGTTAAAACGACAACAGCAACAGCTGACTAAAGCGGAGCAACAGCTGCAGCAGTCAGACCGTGCACTGGCCAGGGCATCCGGGCAATTACGTGAAACCGAACAACAACTGGCCAGTATTGAACAGCGGGGCGAAGCATTAAATGTCCGGCAACAGCAACTGCATGCTGAGCTTGCGCGCCAGCAAGACATGTTAGCCGCGCAATTAAAAAGTGCTTATAGTCTGGGTCAGCATGACTATACCCGGTTGCTGCTAAACCAGCAGGATGTTGGCAAACTGGAACGTGCCCTCACCTACTATCAGTAT…
fig|336831.7.peg.1837	PF01551.17	3.5e-32	Peptidase_M23	N	0.265	Unknown	2		TTGGTTGTGCTGCTTGCCTGGCCTCAGCCGCGCAGTGTTAATTTAAAGCTGTCATCGCTGCTGTTTGCCGAGGGGCTAATGTTCAGTCAGCGCCAGAGCCACCTGCTGGCTAGCGACGACTGGCTGGCCCGCTGGCAGTATTGGGTGCAGCCAGCAGCGGCAGAAGACCCATACCTTAAAATGTATGACATAGTAGCGGGAGATAGCTTAAGCCGGATATTTCAGCGCTTTGGCTTTGGCTATAGCCAGGTACAACGCATCATGGCTGCCGATGAGTCGCTGCTGGCGCTGGACATATTGCGGCCGGGTAATCGTTTAACACTGCAGTTGGATGAGCAGCTGCAATTGCTGAGTATGGAATTGTATATTCATGCCGGCAAACGGGTGTTATATCAACGT…
fig|336831.7.peg.3294	PF01551.17	1.4e-24	Peptidase_M23	N	0.13	Unknown	2		TTGTTAACTGGCCTGGCAGTACAGGCGGCTGATGGCGTGACGTTGCAAGGTAAGTTGACTCAGGGTAGTTTAATTCGTGGTCAGGCGCCGGCGGGTGCGACAGTGCTTTTTAATGAGCAACCCATTAGTGTGACAGCAGACGGTCGGTTCGTATTTGGGATTGGCCGCGATGCCAGCCTGCAGCATCAACTGACGATTATTAAACCTGACGGTGCCCGTGACATTATGCCGCTGCAATTTGCAAACCGGCAATATGATATTCAGCACATTAGCGGTGTGGCGCAAAAATACGTGACGCCGCCAGCAGAGGTTACCGCACGCATTCAACACGATAACCAAAAAGTCCGGCAGGTACGCTCAACGCTCAGTGACAAAACGGCGATCTTTGCTCAGCCGCAG…
fig|336831.7.peg.3463	PF01551.17	3e-31	Peptidase_M23	N	0.123	Unknown	4.74		ATGAAAGATCGCATTATTATCTCGGTATCGAGCATCAATGGTACCCGCCACTTTAGTATCAGCAAATTGTTTAAACGCAATGCCGTCATTAGCTTATGGCTCATTTTATTTACGGTAATTATTACAGCGGCGGTGATCGATTATTTACTGAAAACGGTTGACCACACCAAAAACCAGCAACAACTGCTGGCCGCACAAGCTGAGCATCTGGCAGCAGAGATCACCGAACTTAGCCAGACCCGCGAACAACTACAGCACGAACTCAGTATAAAACAAGATGAGATGCTGCAGGTGAGCACCCGGCTGGGCGAAATTGAGTTGACACTGGGGCTGGAACAAGAATTCCCACAAGATTTAGAAGCGCGTTTGGACACGGCTACAGTAAACTCCAGCGCAAAA…
fig|336831.7.peg.958	PF01551.17	1.7e-31	Peptidase_M23	N	0.09	Unknown	2		GTGGGTAAACGTTACAGCCTTGATATTCCGCATACTGAACAACAATTAGCGCAGGGCATGTCAGCCGACATATCTGAACTGGAAATTGCCTTTGAGCCAGAGCCAGAGCACAAGCTGCAATGGGCCAGCCTGCAGGTCCAACGCGGCGATGTGTTATCCAGTTTGTTTCGTAAAGCCAATGTCAGTCAGCAAACCATGCTGGCTATTCTGGCACTTGGCGACAACACTAAAACCCTGACCAGACTGTTCCCCGGTGAAACCCTTGAGTTTGGGTTGGACGATCAGGGTGAACTTGCTGAACTGCGTTACGCTATCAACAAACTTAAAACCCTAATAATCAGCCGTGATGCGCAGGGACAGTATACTGCCACAGAGTTAGAGAAAGAGATTGAACACCGC…
fig|336831.7.peg.1512	PF01551.17,PF01476.15	5.30E-30,6.20E-13	Peptidase_M23,LysM	Y	0.674	OuterMembrane	9.93		TTGACTGAGCTGAAGTTACTGCTGCTTACAGTGCTGTTACTGGCACTAAGTGGTTGCACCTCCAGTTCAGGCCCTGCACCGGTAACTACCCTGGAGCTGCGGGAGAATCCTTACCGGGAACGCAATCGCGGCAGCCTGGCAGCCAGTCAGTATGTGGTGCAACGTGGCGATACTCTGTATGCCATTGCCTTTCGGGCCGGCCTGGATGTGCGCACCCTGGCCGGCCGTAATAATATTAACAGCCCTTATACTATTTATCCGGGCCAGGTGTTGCAACTTAGCGCAGCCGCAGCGCGCCCTGCCACCAGTCAGACCACAACGGCCAGCAGGCCAGCCGCTGCTCGTCAGCCAGTGCCCGCAGCCAGTACCCGGCCAACCCAGCCGAAACCGGTAACGCCG…
fig|336831.7.peg.1110	PF01694.17	2.7e-27	Rhomboid	N	0.17	CytoplasmicMembrane	10		ATGCGTAAGCTGGCAGAGCTGAATCAGCAGGCCGCGGCGTTGTTGTTTGCCGATTATTGTCAGAGCCAGGGGCTACAGGTTAGTGTGGAGCACACAACTAATGGCCCGGTTTGCCTGTACAGCGATGACAGCAGTTTTGAGCGGGCCAGCCTGTTGCTCAGTGAGTTTTTGCAACAACCTAACCATCCCCGTTATCAGGCAGCGGCCTGGCAGCGCAGCCAGACGGTGGCGCTAGACGGCCAGAAAGCCGGATTCAGTATACCCTGGGCGAAAATAGCAAAAAGCCCGATAACGGCATTGGTGCTGCTACTTTGTCTGGCGGTATTTGCCTGGCAGCAGCTTGATTTTAATGCGGCCAGAAGCAGTTTACAGTTAACGGACCCCGGTCAGTTATGGCGC…
fig|336831.7.peg.1574	PF01694.17	1.2e-07	Rhomboid	N	0.195	CytoplasmicMembrane	10		ATGCTGGCTTTATTTAGCACCAAACCGGGTTATCTCTCCTATTACGTAGTACTTTTGCTGGCAATATTGTTGTTTATGTTGCCAGATGCAGCGCAGCAACTGTTAGCTTATCAGCGCCAACCGCTGGCTGATGGTGAACTCTGGCGTTTGCTCAGTGGCCATTTGCTGCATTCTAATTTTTACCATTTGCTGCTCAATGCTGGTGGTTTGCTGATCATAATGCTGCTGCACGGCAATTATCAGCGGCAGCTGCACCTGATCTGGCAATTACTGTTCCATGCGTTATGGATAAGCGGCCTGCTATATTGGTTGCAGCCTCAGGTACAGCAATATGTCGGACTATCCGGCGTATTGCACGGTTTGCTGTTCTTTGGGGCGCTGCTGGATATTAAAACCGGC…
fig|336831.7.peg.99	PF01752.12	8e-65	Peptidase_M9	Y	0.818	Extracellular	9.72	+	ATGAAAACAAAAATTTTGCTGCTTAGTTTGCTCTTTAGCAGCAGCGCCTTGCTTGCTGACGAGCAGATAACGCCGTCTCACCCCGGCCTGTTGATGCAGGATTTAGAACACGGGCATGAGCACAGTGCGCACCCGATACCACGGCCACCGCGACTGGTTTCACCGCATGAATTTGAAAAAGTGCAGGCGAAATTGCATGCCCAAAAAACCCGCACGGTGTTGCCAGCCCATTTAATCCCGGATGCTGACAAAGCCTATGCCACGGCTCATCAGGCCAATATTATCGATGCCGGCTCAGAATCGCTGCGGCAGCACACGCTAAGCCAAAGTAGCTGTAGCAGCCCCGATACGTTGTTACCTTTATATGGCCAGGCGCTGATTGAGGCGGTTGAAAATGCC…
fig|336831.7.peg.101	PF01752.12	1.5e-43	Peptidase_M9	Y	0.846	Unknown	4.45		ATGAAATATTATTTACCGGCAGCCTTGCTGAGCATAACGCTACTTTGCTCTTTGGCAGTGTTAGCTCTCAACCAAAACGAAGCTATCAACCAAAACGAAGTTCAACAGCAAGTGGATAGCCTAAAACATGCTTTATCGCAGACGGTAATCCATAAAATCGAGAAGATAACCAGTAAATTAGCCAGCCAAAGCACAGAATGGCCAAATATTGAACAGGAATTAACTTTTCTGCGGACCTTTTCTTATCAGCATCCTGCGGAGCAACTGAATGCCCAGGCATTGGCACAAATGCAGAGTATGCTCATTACCCTGGCGCAGCATCCGGGCTTTTTTACAGAAAATGTGCAAGCCTGGCGCTGGCAGGAACAATTTAGCGTCTTAACTTATCGCTACCCCATT…
fig|336831.7.peg.1445	PF01804.13	3.3e-115	Penicil_amidase	Y	0.761	Periplasmic	8.95	+	ATGCGTATCAGTTTTCCATTACCGGCTATCACGTTAATCACTGCCAGCTTAGTGCTGGCGGGTTGCAACAGCGCTACTCCGGAACCTGCACCTGAGCAGGAACAAGTCAGCATTACCTATACATCCTATGGTGTACCGCATATTAGCGCGACCAGTTACCGTGGTATGGGCTATGGGGTCGGCTACAGCCAGGCCGCTGAAAATTTATGTACCCTGGCCGAGCAGATCACCAAGCTGAAATCTGAACAGGCCCGCTTTTTTGGGCCGGGCCCGGGCCAGCAGTTTGTGCTAAGTGATCTGGGCTACAAGGGCCTGCGGTTAACTGAGCGCGCCAGCGAGCTGCTTAGCAGCTTACCCGACAACGCCAGCGCCACACTGCATGGTTATGTGGCAGGCTTT…
fig|336831.7.peg.37	PF01804.13	3.4e-105	Penicil_amidase	N	0.207	Unknown	5.77		ATGAAAGGAATTAAATGGCTACTGCTTACCACAGTTTTAGTCCTGTTTGGCGCAGCCATAGCAGGCTATGTCTGGCTGAAGCTAAGTTTACCGCAGTATCAGGGTGAACTGCGGGCAGCCGTTGCTAACCCGGTTAATCTTGACCGCGACGCCTTAGGTTATCTTAGTGTAACGGCCGCCGATCGGCACGATGCAGCCTATGGTATGGGGTTTGCCCATGCCCAGGAGCGCTTTTTTCAGATGGACCTGGCCAGACGCAGCGCGGCAGGAACCCTGGCAGAGCTGTTTGGTGAGCGTGCCCTGACCACTGATATTGAACGGCGCCGGCATCGCTTTGCCCAGCGCGCAGAAACCACCCTGGCCTCGTTTTCCACCATTGATTTACAGATTCTCAGTGCC…
fig|336831.7.peg.2580	PF01863.12	5.4e-15	DUF45	N	0.126	Cytoplasmic	9.97		ATGCAAGATCTGCTGTACCTGCGTAATTACCCTGCCACTTTGCAACAGCAAGTGCGTCAGTTGCTGGCTGATAACAAACTGGGCACGGTGTTACAACAGCGCTATCCTGAGCAAAATCATGCGGTGCAAACCGACAAAGCCCTGTACGCGTTAACTATTGATTTAAAACGGCAATGGCTGAAAAGCAGCGAGCCGCTTAGCAAAGTGGTGTTTGACCCGAAAATTCATGTCATTAACAATGCCCTGGGTACCCATACCCAAATCAGCCGGGTGCAGGGCGGCAAATTAAAAAGCAAAAATGAAATCAGGGTTGCCGCGCTGTTAAAGCAACTGCCGCTGCCGTTATTGCAAATGGTGGTGGTGCACGAACTGGCGCACTTGCGTGAAAAAGACCATAAC…
fig|336831.7.peg.3583	PF01863.12	1.7e-47	DUF45	N	0.174	CytoplasmicMembrane	9.82		ATGTCGCTGCTTCCTGATTATCATATTGTCTACAGCCAGCGCCGAACACTGGCTATTGTTGTCAGCAAGGGCAGTGTGACGGTACGAGCACCTGTAGGCTGTCACATTGGCCAGATCCAGCAGCTACTCTCAGCAAAACAAAGCTGGATCAGCCGGCACTTGCTGTGCCAGCAAGCTCAAGCCCCGCTAGTGAGCTGGCAGCAACGAGCTGAAATATTATACAGAGGCCAATTGCTAACCGTCACTTTCAGTCGGGCTAAGAAAAGTGACGTGAGTATTACCACCTCTACATTGTTAATCAAGGTGAGTCAACGGGTCACTGCAGCCAACCTGGCTGACTGGCACAATACCTTGCTTAACCGCTGGTTATACGCCCAGGCGGGCACATGTTTTCCTGAT…
fig|336831.7.peg.830	PF01963.12	7.8e-65	TraB	N	0.14	Periplasmic	9.83		ATGTGGAAAGTGAGCAAAGGCGATGACTATCTGTACATTGGTGGCACCGTACACCTGCTTCCTGAAACAGCATTTCCGCTGCCAGCAGAATTCGAAGCAGCGTATCAGGCAACGGACACCCTGGTATTAGAAGTAAAGATGCCAGATATGACGGACAGCGCGGCGCAAACTGCATTATTGCAGGCCATGGCTTATAACGATGGGCGCAGTTTGGCCAAAGTGCTGTCACCGGAAGTGTACCAGCAGGTTAGCGCATATTTCGCGCCTTATGGCGTGCAGTTACAACAGTTGGATGGCTATAAACCCGGCTTTGTTGCCTTGCAGATGCTGGCGCTGGAAATGATGAAAGCCCAAATGGCCGGGGAAGGAGTTGACAGTTACTTTGATAAGAAAGCACTG…
fig|336831.7.peg.571	PF01963.12	3.8e-61	TraB	Y	0.928	Unknown	2.5		ATGCGTTTATTAACTCAGATTTTTTGCCTGGCGTTGCTGCTGTTAAGCAATGCACTGTGGGCTGCCAGTGTCTGGAAAGTCAGTAAAGACGGTCAGCATTTTTATCTGGCTGGCACTGTCCACGTCCTGAGTAAAAGTGACTACCCGTTGCCCACAGCATACGACACCGCCTTTAACGCCAGCAGCCATTTGCTGTTTGAAACAGACTTAAATGTGCTGACCAGCCCGGCAGGGTTAACTAAAATGATGCTGCAAAATACCTATACTGACGGCAAAACCTTAGAACAGGTGTTATCTGCCGGGGTTTATCAGCAACTGAAAGCCTATGCAACTGAACGCAATATGCCGATTGCCGCAATCAGCCGCTTTAAGCCTGGCTTTGCCACCATGATGCTGGCC…
fig|336831.7.peg.1589	PF01965.19	4.5e-09	DJ-1_PfpI	N	0.122	Cytoplasmic	9.26		ATGCCAAAAACAAGTGCTACGCTGCCTGAACCAGATGCGATTATGCCCGTACTGATAGCACTGACTGCTCTAAGCATCCGCCAGCGGCAGATTGCCATATTAATCGAAAATGGTGTCGAGCATGCCTCACTGGCAGCCCTTTATGGTGCATTAACAGATGCCGGAGCGATAGTCCATTTAGTCGGCACCAGAATTGGCATTTTTGTTGGTACTAACGGCGAAAATATAGCGGTTAATCAGTCGTTGGAGCATACACCGTCAGTACTGTTCGATGCCCTGATATTGCCCGACGGCAATAAAGCTGTACATGCGCTGGCAACCAGCCTGGATACCAGCGAATTTATCAAAAATCTGTATCGCAATGGCAAAACCATTCTGGCTTTAGGCTCAGGCAGGCAG…
fig|336831.7.peg.134	PF01965.19	5e-23	DJ-1_PfpI	N	0.221	Unknown	2	+	ATGAAAAAAGTACTGATATTTGTAACCAATCACGCCACACTCGGTAACACTGATGAAGCCAATGGCACCTATGCGCCTGAGCTTACCCATGCGTTAGATGTATTTTTAAATGCCAGTGTTCATTATGATCTGGCGTCGATTAATGGCGGTAAGGCTCCTTTGTACGGTACTGATATTAAAGATGATGCGGTGAATAGCAGAATTTTGGCCGATGCTGAGTTTCAGCAGCGGATCAGCAATACCCTGTTAGCGTCAAAAGTTAATATTGATGATTATGATGCAGTTTTTTATCCGGGTGGTTTTGGCTTGCTGTCGGACTTGGCCACCAATGAAACCGTTGCAAAATTAAGTGCCCAACATTATGAAAATGGTGGGTTACTGGCCGCAGTTTGTCATGGC…
fig|336831.7.peg.2473	PF01979.15	2.3e-09	Amidohydro_1	N	0.109	Cytoplasmic	9.26		ATGCCGCAATTTGATGCCATCTGGATTAACGCCAATATCGCTAGCATGACCGACAACGGCCAGCCCTATGGCTTGATAGAAAACGGGGTGTTGGCGGTTAAAGACGGTGTGATTGCCTTTGTCGGCGCGCGCAGTGAGTTGCCGGCATTCGATGCGTTGAGCACGCCGTTGTATGATGTGCAGGGGCAGTGGATTTTGCCCGGTTTCATTGATTGCCATACGCACCTGGTGTACGCCGGAAACCGGGCTAATGAGTTTGAGATGCGCTTAAAGGGCGCTAGCTATCAGGAGATTGCTGCGGCAGGAGGGGGCATTAAAGCTACCGTGGCCGCTACGCGCGCCGCCAGCCATGAAGAACTGTTTGTACTGGCCAAAGACCGGCTTAACAGCCTGCTGGCA…
fig|336831.7.peg.983	PF01979.15	1.7e-26	Amidohydro_1	N	0.167	Cytoplasmic	9.97	+	ATGAGCCATTTAACCCTGCAAACCCCTGACGACTGGCATCTGCATTTCCGTGATGGTGATATGCTGCTGGAAACCGTGCCGGCAACAGCCCGTCAGTTTGCCCGTGCTATTGTAATGCCCAACTTAGTGCCGCCGGTCACCACTGCGGCAATGGCGGTGGCGTATCGTGAGCGAATTTTGGCGGCCCGGCCCGCCGGCAGTACCTTTCAGCCTTTGCTAACCCTGTTTTTGACCGATAAAACCAGCCGCCAGCAAATTATTGATGCCAAGGCTGCTGGCGTGGTAGCAGCAAAATTGTATCCGGCTGGTGCCACCACCAACTCCAGCGATGCGGTCAGCGCGCTGGAGTCGTTGTATCCGGTATTTGAAGTGATGGCCGAGCAGGGTATGTTGCTGCTG…
fig|336831.7.peg.1127	PF01979.15	4e-12	Amidohydro_1	N	0.133	CytoplasmicMembrane	8.46		ATGAATACATCGCTACCAGGCCACCACCCCACCGCCAGCATCGCCGTCGCCCGGCTGTTTGACGGTAAGCACTGGCATAATAATGCAGAGCTTAGCTGGCAAAACGGCGTGATCACCGCCATTAAACCGGCCAGTGGTGCTGTGCAGGCCGGTACGCTGGTACCGGGCTTTATTGATTTACAAGTGAATGGCGGCGGTGGGGTGTTGTTTAATACGCAGCCCACTGTAATGAGCTTAAGCACGATGGCACAGGCACATGCCCGTTTTGGCACCACGGCGTTGCTGCCGACGGTGATCACCGATTCATTAGCCAGTATGCAACAAGCCGCCGACGCCGTGGCAAGCGCCCTGGCAAACAAGCTGCCCGGCATAATCGGCGTGCATTTTGAAGGGCCGCAT…
fig|336831.7.peg.1395	PF01979.15	4.2e-13	Amidohydro_1	N	0.461	CytoplasmicMembrane	9.86		ATGCGCCCATTTTTATTAATTGTAAATAATTGCTCTGCCCGTTTTAACGCTGTTAGTGCGCTGGCACTGCTAACCCTCAGTTTGCCCTTTAGCCTGCAGGCAGAATCGGTGCTGCTGCGTAATGTCAGCATTATCAGTGGTGATAAGCCAAAGCCTTCGGCCCCACAACATGTGCTGCTAAACGATGGCAAAATTCAGGCAATAGGTACGGAGTTGCTGAGCGCTGACCGGCAGATAGATGCCACGGGTAAGTATCTGTTGCCTGGCCTGATCGACAGCCATGTCCATTTAGAAGGGGTACCTGGTTATAACGGCAATAGCCAAAGCGACCAGCCGATGTTGGCGCAAGCCTGGCGGCAGATGCCACGCAGCTATCTGTATTTTGGCTTTACCACCGTG…
fig|336831.7.peg.42	PF01979.15	8.2e-07	Amidohydro_1	Y	0.796	CytoplasmicMembrane	9.86		ATGAAAACATTACGTAAAGTTTTACTGCTGGCAACAGCACTGGCGTCAGCCACCGCTGCTGCAGTTAACCCGGTGCCGGGCAGCAAACAACAACAACCACTGCTGCTGCAAAATGCCATGGTACACAGTGTCAGCACCGCCCCGGTGCAGCAGGATGTGTTAGTGGTAGCAGGTAAAATTGCGGCTATAGGCACCAACTTAGCTATTCCTGCTGATACGCAGCAGCTGAATTTAACCGGTAAGCATTTATACCCGGGGTTAATTGCGCTGATTAATCAGTTAGGCTTAATTGAAGTGGAGGCCGTCCGCGCGACCCGTGATGACCGCGAAACCAGTTCAACTAACCCGGATTTACAGGTGCAGGTGGCCTATAACGCTGATTCAGTGGTGATCCCCACC…
fig|336831.7.peg.785	PF01979.15	3.2e-08	Amidohydro_1	N	0.362	CytoplasmicMembrane	9.82		ATGAAAGCCATAGTGATTATTGGTACTGCTGCGCTGCTGCTGATGTTTTTTGTATTACTGCCTCAGCCGCATGCGCCTTTGCCAGCAAGCTCTGCTGCAGCGGAGCTCGACAGTAACAGCTTTGTGCTGGGGCCGGTGCGACTGTTTGACGGCGAACAGTGGCGCGACGAGCGCTATATCGAAGTACGTGATGGCCGGGTAAGCCAATTACATCTGGCTAAACCCGACAGCCAATTGCCACTGATCGACGGCAATAATCAATGGCTGATACCGGGGCTGATTGATGGCCATGTGCATGCCTGGGGTGATGCCCTGCAGCAGGCGTTGAATTTTGGTGTGACCACAGTGCTGGATATGTTTGGCGATCATCAGTTTCTGGTAGCGCAAAAAGCCGCCAGG…
fig|336831.7.peg.1370	PF01979.15	1.4e-46	Amidohydro_1	Y	0.823	Unknown	2.5	+	ATGCGCCACGCTTTACTAGTTATTGCGGTAACGATGGGTTTTAGTAGCGTTTCAGCCAGTGCCGCCACGCTGATTCATGCCGGTAAGCTGCTCAGTGTCGAAGATGGCAAGGTATTAACTGACTACACCATTATTATTGATGGTGACAAAATTACCGCTATAGAAGCAGGTTTTCGCCAGCCAGCAGCTGACGATACCCTGATCGATCTGACTCAACATACTGTGATGCCCGGCTTAATGGATATGCATACCCATTTTTATACTCAATTCAGCCCAACCGTATACAGTGAAAGCCAGCGCCTGAATGAGGCCGACTTCGCGCTGCGTGGGGCGGTGTTTGCGGAAAAAACCTTAATGGCAGGGTTTACGACAGTACGTGAGCTGGGCGACAGCTATCAT…
fig|336831.7.peg.3659	PF01979.15	3e-13	Amidohydro_1	N	0.488	Unknown	2	+	TTGCCAGTACTTTATGCCAATCTGGCTGATACTAAAAAAGCTAACTATAACGAAAACCGCCACGGGAACCTACCAATGACCAGATTTAAACCCTGCTTACTTGCGCTGACCATCGCCAGCTTTATGTTACAGGCTGATGACAATGCGCCGGCCTGGGATGTAAATGCACCACAAGGCCAGTTTGAAACCGTTGACATCAATGTGCAGCAAGGCAGCTGGATGAACATCACCGTCAGCCCGGATGGCAAAACCCTGGCCTTTGATTTACTCGGTGACATTTACACCCTGCCAATTGGCGGCGGTAAAGCGACTGCCCTCACCAACGATATAGCCTGGAATATGCAACCGGTGTTCAGCCCGGACGGCAAAAGCATCGCCTTTACCAGTGACCGCGACGGT…
fig|336831.7.peg.41	PF01979.15	2.8e-13	Amidohydro_1	Y	0.624	Unknown	2.5	+	ATGACACCAGCTCGCCTGTCCATGTTCAGCATGGCTCTGCTTGGTGCTTTTTGCACAGGTAGTATTGCCGATCAAACGTCGCCACAACTGGGTATCCGCGATAAAACGCCGAATCTGGTTGCTCTTATCAATGCCACTGTTGTCACTGAGCCGGGAAAGACCCTGTCTTCAGCTATGGTACTGATCCGTGATGGCAAAATTGAAAGTGTCAGCACAACCAATAAGGTACCTGCTGGCTACCAGGCGATTGATTTAGCCGGTTATCATTTATATGCGGGCTTTATCGATGCTTACAGCCAATATGGCGTGCCAGAAGCGGCCAAAGCGGAAGGCTTTCGCTTCGGTGGTAAGCCGGTGTATGAAAATGAGCGGGTTGGCGGCAATGCCGCCAATGGTGCT…
fig|336831.7.peg.429	PF01979.15	1.7e-10	Amidohydro_1	N	0.132	Unknown	2		ATGAGGTGGTTCGGTAAACTGAGTATTGGTGTGGGCTTGGTGATTTGCTTAGTGCTTGTTTGGGTAGGGTATAGCACCTATAACCTGCCGAAGGTACTGCATACTCATCCTGTTTTACCCGCTGCTATTCTTATTAACAATATTCAGCTGATCTCGATGCGACCCGGTGCACCGGCTATTGAACAGGGGCGTGCTATCTTGGTAGTCGGTGATCGCATTGCCGCGATAGGCGCTGCCGATGAACTGACAATACCAGCAGGCGTTACCCTGATTGATGGTAAGGGATACACCCTATTACCAGGCTTAATTGATGCCCATATTCATCTGAACGATGAGGCTGAGCTGGCGGCGTATCTGGCGCATGGCATTACCGGGCTGCGTAATATGTCGGGTTATCCT…
fig|336831.7.peg.996	PF01979.15	8.4e-27	Amidohydro_1	Y	0.882	Unknown	2.5		ATGCGTAAATGTGTTGTGTTACTAAGCGCTATGCTGCTTTGCAACTTTAGTGTACAAGCCTCGCCAAACCTTATTTATATTACCGATGTGCGGGTGTTTACCGGTAAAGAGCTTAACCTTACCCCGCCACTGACCGTAGAAATTGCCGGTAATACTATTAAGCAGTTACACCGCGAGCCGGTAACGGCAACCCCTGGCGCTACTGTTATCAATGCTGCTGGCCATATCTTGATACCCGGTTTAATTGATGCCCACGCTCACCTGGCCTTTGCGGCCACCCCTCTACTGGCGGGGCTAACCGGCGATGTTGGTTTTGTGCATCATCTGGCAGGGCGTGAGGCCAGTGCCATGTTACAGCGTGGTTTTACCACGGTGCGCGATGTCGGTGGCCCGGTTTTC…
fig|336831.7.peg.2064	PF02016.10	7.1e-94	Peptidase_S66	Y	0.808	Unknown	6.49		ATGAATAAACGCCAGTTTTTACAATCCAGCGCGTTGGCGCTAAGTGTCGTGCCGCTGGGGCTGTTACCTCTTAGTAGTTGTGCTGCCGTTGACAGCAAAGCCGGCGCTGCCAACAGCAGCGCTATTCTGCCAAAAATGCTAAACCAGGGCGACACTGTGGCGCTGGTCAGCCCGTCAAAAGCCACTGACCATCGGCTGGATATTCAGATCGCCACCGAAGTGCTGCAGGCGTTGGGTTTTAACGTCAAACTGGGCCAGCACCTGGATGGCCGCCGTGGCCACCTGGCAGGTTCCGATGTGGAACGCGCCAGTGATATTAATGCCATGTTTGCTGACCCACAAGTAAACGCCATTGTTTGCCTGCGTGGTGGCTCGGGCGCTGCCCGGCTGTTACCGCTG…
fig|336831.7.peg.166	PF02129.13,PF00561.15	5.00E-07,1.90E-06	Peptidase_S15,Abhydrolase_1	N	0.381	Unknown	2.5		ATGAAAATGAAAACGCTAAAAATAGGATTGTTGGCATTACTTGGCACCACTGCGCTACTTGCCGGCACCTGGTACGGAGTATTTGGTTTAAAGCCTTATCAGGTAAGCCCGGAAGAGATTAGCCAGCATTATAGCTACCCGATAGTGCAACCTGTCGCCATGCAGTTGCAACAGCTCGACACCAATAGCTACAGCTTTAGCTACCGCAGTTTTGATGGTGCAACGGTAAACGGCCAACTGCGTTATCCCCAACCTTTACCCAGCCACGGCAAGCCTTTACCGGTATTAATAGGCGCTCATGCAATGGGGCGCGCCCAGGTGCGCTGGTGGCAAGACAGCTTTAACGGCCGCCCTACCCGGGAAAATACCGACCAAATCACCGCGATGGCGCTGACTAAC…
fig|336831.7.peg.213	PF02163.17	5.8e-68	Peptidase_M50	N	0.165	CytoplasmicMembrane	10		ATGTCGGTTTTTCTGTGGAATGCCTTTACCTTTGTGATTGCCCTGGGGTTATTGGTTACCGTGCATGAGTTTGGTCATTTCTGGGTTGCCCGCAAAAACGGTGTGCTGGTAAAGCGGTTTTCCATCGGCTTTGGCAAGGCACTGTTTAGCTGGCGAGATCGCCAGGGTACTGAATTTGTTATCGCTGCTATTCCACTGGGTGGCTATGTACGGATGCTGGATGAGCGCATCGATCCGGTGCTGCCGCAGTTTGCTGATCTGGCGTTTAACCATAAAACCGTCTGGCAGCGCATGGCGATTATTGCAGCGGGTCCTGCTGCCAATTTTATCTTCGCTATTTTTATTCTATGGCTGATGTATTTAATTGGGGTGCCGGAAGCCAAACCGGTGATTGCGTCA…
fig|336831.7.peg.3588	PF02557.12	2e-29	VanY	N	0.144	Unknown	2		ATGCACCTGGTTACCCTGGCAGACGGTATGGCGATTCATCACCAGATGCAAACAGCCTGGCATGCCCTGCTTAAGGCAGCGGCGGCTGAGGGTATCGACATTAAAATTGCTTCTGCTTTTCGTGGCTTTCAGCGTCAGGCTGCTATCTGGCAAGCAAAATGCTCTGGTTTACGGCCAGTGTATGATCTGACGCAGCAACAGGTGGCGGTAACCAACTTAACTGGCCTGGCTAAATTACAGGCAATTATGCTGTACTCGGCCCTGCCAGGTGCCAGCCGGCACCACTGGGGCACTGAAGTAGATGTCTATGATGGTGCCACAGTGGCAGATGATTATCAGCCGCAGCTAATACCAGGCGAGTACCAGGCAGACGGGCCCTTTGCCAGACTTAATCACTGG…
fig|336831.7.peg.3792	PF02557.12	9.6e-16	VanY	N	0.103	Unknown	2		ATGAGCAGAAACAGTGCGCTGGAGCCTCTGCATCCTGTGTTTCGTGAAAAAGCAGGTAGCTTGTTGCAGGAGTGTACCAAAGCAGACTTACCGTTCAGATTATTCGAGGGGTTTCGTTCACCCGAGCGACAACGCGAGCTATATCAGCAGGGGCGAACCATGCCGGGCGCTATTGTCACCCGCGCTAATGCGTGGCAATCCTACCATCAGTATGGCGTTGCTGCAGACTTTGTCCTTTTTATTAATGGCCGCTGGAGCTGGGCAGATAACGGTGAATTTAAAAATCACTGGAAAAAACTGCATCAGTTAGCCGCTAAGGTAGAGCTGGAGCCATTAAGTTGGGAGTTACCGCATCTACAGATGAAGGGCCAGCCCCTGGCAGCTTTAATGGCAGGGCAT…
fig|336831.7.peg.2387	PF03412.10	3.7e-36	Peptidase_C39	N	0.156	CytoplasmicMembrane	10		GTGCAGGCACTGACCGAAAAACTAACTTTTTGGCAACGCAGCAGCCTGCCAGTGATATGTCAAACAGAAGCGGCCGAGTGTGGCCTGGCCTGTATGGCGATGGTGGCGGGCTTTCATGGTTATAAAGTCAATTTAAATGAATTGCGGCAGAAGTTTTCATTGTCGATTGAAGGCTGTACTTTGCTGGATTTGATGAATTTTGCAGAAAAACTGCAGCTTACTTCCCGTCCTTTACGCATTGAGTTGGAAGATTTGCCCGCCTTGAAGGTGCCGTGTATTTTGCACTGGGATCTTAATCATTTTGTGGTGTTAAAATCTGTGCATGTCAGACATATTGTCATCCATGACCCGGCTTTGGGTCTGCGGAAGCTGAGCTTGGAAGAGGCTGGCAAACATTTT…
fig|336831.7.peg.2584	PF03572.13	1.1e-19	Peptidase_S41	Y	0.72	CytoplasmicMembrane	9.97		ATGATACTGGCGAAAAAACTATTGTTACTCTGCATAGCGCTGTTACTACTGTTATCCTGCTCCGGCGATTCTGACGATTCCGTAAGCAATAAAGCAGCAGTAACACAGTATCTTGATGAGTTTATTGGTATTTTGCAGGCTAATGCCGTTACTCGTTATCAGGTGAACTGGCCGCAGCTGGAAAGTGAAGTAAAAACCCTGGCCAATTCAGCCGGCACCATCCCGCAGGCGTTTCCGGCTATTCGTCGGGCCCTGGAAATTATTGATACCAACCATAGCTTCTACCGGCCCGCCAATGGCGCAGCCATCATTTATCCCTCTACTGTTTCTTGCATAGAAACGGTACTTAGTGATGTTGCCGAGCACGAAGATATTGGCTACATCCGGGTTGACGGCTTT…
fig|336831.7.peg.3351	PF03572.13	7.4e-51	Peptidase_S41	Y	0.834	CytoplasmicMembrane	9.59	+	ATGAAGAAATTATCCATTTTAGCGGCAAGTTTAATGTTGGCTTTCGCCGCGCAGGCTGAGCCAGAGAAATCAGAAGACAGTCTGGTGCTGCCGATTGTTTCCCAGGCATCTCATCATGCTACGGCCAGCAAAAGGATAACAGCGCTGTTTACTCGTAGCCATTATATGCCGGTGCAACTTAATGACGAGTTGTCCGGGCGTATCTTTGATATGTACCTTAAAAATCTCGATTACTTTCGCAATGTGTTGCTAAAAGCGGATGTTGATTCCTTTATGCGCTTTCGGGATCAATTTGATGATGGTTTAAACAAGGGTAATTTAAATTTTGCCTTTGATATGTTTAACCATACGCTGGAACGCCGCGCTGAGCGCTTTGATTATGCAATTAGTTTGCTGGCG…
fig|336831.7.peg.1001	PF03572.13	1.9e-16	Peptidase_S41	N	0.569	Extracellular	9.64	+	ATGTTTAAACGCAGCTTGCTGGTTTCATCTGTTCTTTTACTCACAGCCTGTGGCGGTGGTGGTTCTGGCAATATCGGTGGCACGGGCGGCGGTACAGCTGTAACCGCCCCAGACTGGACCGCTGGCGTGTTTCCGGCAGAAAGTAATTTTAAAAATTACTGTGCCACGCCGCGCACCGGCGCCGATCCTTACAATAATAACCGGCCCTTTCCTGATCGGGCAGGCACCAGCATGCATGAGAAGATGTGGCTGCGCTCCTGGAGCAATAATACCTACTTATGGTATCGCGAGCTGCCTGATAATAATCCGGCTAATTTCAGCTCGGTATTAGCCTTTTTCAATCAGCTGAAAACAGATGAGCTGACTGACTCCGGCGCCGAAAAAGATAACTTCCATTTT…
fig|336831.7.peg.3545	PF03572.13	3.5e-20	Peptidase_S41	N	0.099	OuterMembrane	9.49	+	GTGCTGGCTGGTTGTGGTGGCTCTGATAGTAGCGACAGTGCTGACAATAACATCGCTGAGTGTGGCCGTAATGATATTAACAGTCAGTTGTATTGTAAGCTGCACGCTGACTATCTGTGGTACAACGAACTGAAAACCGGTGTTGACCCACTGGCGTTTAGCACCCCTGCCGCTTACTTAAGCCGGGTGCTGGCTGATCGTGACCGTTACAGCTTTGTCATAACAGAGCAGCAATATCAGGATCGCTATATTAATGCCGTTTTTTTCGGCTTCGGTTTTGCTACTCAACGCACGGATAACAATACCGCATTACAGGTGTTGTATGTGTTCGATGCCGGATCCGCAGCCCAGCGAGGCTTGCGCAGGGCTGATAAAATTATGGAAATAGACGGTATCAGC…
fig|336831.7.peg.659	PF03572.13	9e-15	Peptidase_S41	Y	0.825	Periplasmic	9.76		ATGTTTAAACCCAAACAACTGGCTTTGCTGTGCTGCGTTGGCCTCGGGCTATCCAGCTTAGCCGTTAACGCTACCAGTGGCACCCGCCTGCTGCAACAGCCCGACATTTCTGCCAACCATCTGGCTTTTGTCTACGGCGGTGATATCTGGTTAACCGACCGCAACGGCCAAAACCCGCGCCAGCTTACCAGCCACCCGGCCAGCGAATTTGCGCCAAAATTCTCACCCGACGGCAACTGGCTGGCCTTTTCCGCCAGCTATGACAACAACACTGATGTGTATGTGATGCCAGTCACAGGCGGCCCCGCTACCCGGCTAACCTTTCACCCGGGCGCCGACACCGTCAATGGCTGGAGCCCGGACGGCAAAAGCGTGCTGTTTGCCTCAAACCGGGAAATT…
fig|336831.7.peg.1026	PF03572.13	2.5e-20	Peptidase_S41	Y	0.824	Unknown	2.5		ATGAAAGGACTTTTGTTTAGCTTAGGGCTTTTTGGTTGCAGCTTTGCCGCTGTCGCTACGCCGCAAAATATGAATTTTTCAGAAGTATCTGAAAACCTGCCGGCTCATTGGCAGATTGCGGGGACCGAGCCGCCAACCTTAAGTAAAGTAGCGTCGCTTGATAACGCCACTGCAATAAAAATCAGTCGCAACAGCGCTACCGCCGGCGAATTTGCCGACATTCACCAGCAGATTAAATTTCCCTATGGTGGAAAAAGCATAATTATCAGCGGTTATATAAAAACAACAGAGGTTAGCGCCGATGGTTTCGCCGGTTTTTGGCTTGCTCAGGCTTCAGAGAATGACGACACAATTCAGTATAGCGACATGGAGTTAGAGGCAATTAATGGCAGCAAAGAC…
fig|336831.7.peg.515	PF03572.13	3e-26	Peptidase_S41	N	0.479	Unknown	2.5		ATGAACCCAGTTGCGCTTTGTACTATGCCAATCAAACGTCTGTCGCTGGCGACGCTGTTACTCACTACTTTGTTTAGTGGCAGCGTTTTGGCCAGTCAGGGCTACTACCGGTATCCTGCTCTGCATAATAACAGTGTGCTGTTTAGTGCCGAAGGCGACATCTGGCAACATACTAAGGGTGAGCGGCAGGCGCGGCGGCTAACCAGCCATCCGGATCTGGAAACCCAGCCGCTGTTATCTGCTGATGGCAGCCAGCTGGCTTTTGTTGCCAATTACGATGGTGCCGATGAAATTTACCTGATGCCAGTAACTGGCGGCCAGCCAAAACGCGTCAGCTTTGAAAACAGCCGGGTACGTGTTCAGCAGTGGCTGGCCGATGGCCGGATTTTATATGCCACC…
fig|336831.7.peg.520	PF03575.12	2.8e-46	Peptidase_S51	N	0.27	Cytoplasmic	9.26	+	ATGCAGCTTTTGTTATTAAGTAGTTCCCGGGCGCACAACAGTGCTTATCTGGCGCCATATATGCCGTGGCTGGAAACCCAGTTGCAAGGAATAGATGAGCTGTTATTTATTCCCTATGCCGGTGTCACTGTTGCTTATGACGACTACTTGCAGCAAGTGGCTGCAGCCTTAGCGCCCCTGGCCATTAAAGTGAGCAGTTTGCACCAGTTCGCCGATCCGAAAAAGGCGATAACTACAGCCCAGGCCATTGCTGTAGGTGGTGGCAATACCTTTCAGTTACTTCATCAACTATATCAACAAGATATAGTGCAGTTGATTAAGGAACGCGTAACCGCAGGGGTGCCCTATATTGGCTGGAGCGCCGGCTCGAATATTGCAGGCAGCACTATTCGCACTACC…
fig|336831.7.peg.721	PF03575.12	3.8e-06	Peptidase_S51	N	0.174	CytoplasmicMembrane	9.82		ATGGCATTGCCGGTTTTTACCCTTAGTGCTAATGACGAAAATAAAACTATGCCAGACTACTCTATGCTGTTGATGGGCGGAGGGCTGGCTACTTGCAGCTCAACAGCTACCCGGCATTGTCTGACGGATGATGTTTTTTCTGCTGCGGCGAAAAAGCAGAATCAATACCAATTAAAAGCTGAGCATTTGCAGGCGATTAACAGCGCTGGTTTTTGGTCTGAGGATCGGATTATTGAACAGCAGCAAATGCTGGCTATCTTAGATTTTTTACGCACCCAGTTGGCTGAAGAAACCATCTCTGAGCGTGAGTTACTAAGATTATGGCGCGGAGCAGAAATTGAAGTGGACGGTATCTGGGTATCGGGCCGCGCCGTTTATGCCGGCCTGAGTGGTCGCGAA…
fig|336831.7.peg.2438	PF03575.12	3.1e-10	Peptidase_S51	Y	0.893	Extracellular	9.65	+	ATGAAAGCACTAAGTCTGTTAGGCGCCTTTGCGCTATTGCTTTGTGGCAATGCGCATGCCTGTTTGCAACAAGAAAGCGAAAAAAATAATAACGAAAGTAGCGCCAATGGTCCGTTATGTACTGGTACTGCGGTTAGCGCCAGTATAGGTAGTCGTACCGATCAGGACTGGTTTTACTTCGATACCAGTGCCACTGGAGATATTACGGTTAACCTTAGCCATGGCAATAATGTTGATTTTGATTGGTTTTTGTACCGGAATAGTGGCAGCTATATTGCGTCTGGCCAAAGCAGTGCTAACCCGGAAGTGGGCACTTACAAGGCGGCAGCCGCGGGACGGCATTATGTTAAGGTAACCCGCTACAGTGGCACCGGCAATTATCAGTTAACGGTTAGTTTT…
fig|336831.7.peg.394	PF03575.12	1.2e-09	Peptidase_S51	N	0.437	Unknown	2.5		GTGAAGCATATTGTTATTTCTGTTTTAAGTTTAGGCCTGTTGCTTGGCTGCAACGAAACGGTGACCCCTGAACCCAAGCCAGAGCTGAAAAAAGGATCCTTGGTACTGGTGGGTGGTGCTCTGGCGGGGTCGAATGCTGAAGTGTATCAGCGGTTTATTCAGCTGGCCGGTGGCGATTTACAGGCGCGGGTGGCAGTAATACCGGCAGCAAGTGGCCAGCCTGTTAAGTATTTTAAGCAATTTCAGGCAGATATGGTGCGTTATGGCCTGGATGCTGACCAAATGACCTTATTTCCGGTTGCGGTAAAGGATGACAAAAGTACTGCTGATGTGGACGAAAGCAAGTGGCGTAGCGGCGCCACCGACAGCAGGCTGGCCGAACAGCTGAGCCAGTACACG…
fig|336831.7.peg.3630	PF04389.12	2.4e-38	Peptidase_M28	N	0.105	Unknown	2	+	ATGCTGACACTGGGCGCTTGCTCAAAACAGCCTGAAGTGTCAACCGAAGCCAGCCAGACAACCGAAGCAGGCTTGGCGCTGGTCGACACGGAATTTAACCCACGCTTAGGCGAATATATCAAAACCCTGTCTGCTGATGAATTTCAGGGCCGGGCGCCTGCTACCAAAGGCGAAGAGCTAACAGTGGCTTATCTGGAAGATAATTTTCGACGGATTGGCTTAAAGCCGATTGACGGCGACAGTTACAAGCAAGCCGTATCATTAGTACAAATCGACCCGAAACAAGTTACCGACATGCGCTTAAGCGGCGATAACCTGCCGGGAAGCTTTAAGTACCGTGATGAAATGATTGCCTGGACGACGCAGGTGACTGAACAGGTTAGCGTGGAAGAAAGCGAG…
fig|336831.7.peg.2018	PF04389.12,PF01546.23	4.10E-23,1.80E-07	Peptidase_M28,Peptidase_M20	Y	0.59	Extracellular	9.72	+	ATGAAATTGTGGATAACAACAATAATTGCCGCTGCAACTTTTGCAGTAACCAGTACCCCCCAGGCTAGCCAACTGGACCTGAATAATGACCTCGCTTATCAGCTGGTGGAATCACTAACCGTCGAAGTAGGCCCGCGTTTAGCGGGCAGCGAAGCCGATGCACGGGCTGTCGCCTGGGCTGAGCAAAAATTTAAGCAGCTGGGTTTTGATAAAGTCTGGAGTGAGCCTTTTACCATGCAATACTGGGAGCGAGGTAATGCCAGCTTGCGGGTTGAAGCGCCTTTTAACCAGGCCCTGGTACTGACTGCGCTGGGTGGTTCTGTTGGCACTCCCTTCGATGGCATTACCAGCCAGGTAATAATGTTTGATAATCTGCAGCAACTACAACAAGCCGACCCG…
fig|336831.7.peg.1407	PF04389.12,PF01546.23	3.40E-35,9.90E-06	Peptidase_M28,Peptidase_M20	N	0.186	Unknown	4.45		ATGGCAATGTCTATCATAAAACGGCTGTATCTGGCTGGCATATCGGCGCTGGTTATTGCCGCTATTCTGCTGTATACCCTGGCCTGGCCGGCCTGGCAGCAAGCGCTAACCAACAACGAAAGCGCCCGGCTGGCGCAACTGATTGCCAGCGCCGAACTGGCCCCTGCGCAAAGCCGTTTAAACCAGTCCCAGTTACTGGCCGATTTAAACTGGCTGGCTCACCCTGACCGGCAGGGGCGTAAACCCGGCACGGCCGGCGGTATTGCCGCCCGTAGCTGGCTGGCAGAGCAATTTGCCGATATTGGCTTGCAACCGGCAGGCAGCGATGGCTATTTACAACCGTTTAGCGTTGAGCAGCATTTTGTATTAGGCCGCTGGTTACGGGGTAAAAACGCCACC…
fig|336831.7.peg.43	PF04389.12,PF01546.23	9.50E-38,7.60E-06	Peptidase_M28,Peptidase_M20	N	0.546	Unknown	4.44		ATGTTGTATAAATTTACCAGCGGCATTACCTTGGCGCTGTTATTAAGCGCGTGTTCTGGCAGCAGCCCGCCTGAGCAACAACTTAGTGCCCGCCCGGCCGCCATTGAAGCCCACCTGACGTTTTTAGCCAGTGACGAGCTGGAAGGGCGCGATACCGGCAGCCGCGGTCATCAAATTGCCGCTAACTATATTGCCAGCCAGTTTCAGGCGCTGGGTTTAGCGCCGGCAGGCGACAACAACAGTTATTTTCAGCAGGTACCACTGCGCTCGGCCAGGGTGCAACAAGACAGCGTTAAACTAAGCTTTCGCCGTGCTGACGAGCAGTGGCAACTTAGTTATCCACAACAATTTACCAGTGGCGCGTCGCTTGGTGATACAGATGTCGCGCTAAGCGCGCCG…
fig|336831.7.peg.685	PF05193.16,PF00675.15	4.50E-26,8.70E-19	Peptidase_M16_C,Peptidase_M16	Y	0.642	OuterMembrane	9.52	+	TTGAAATTTACTAAACTTGTTTTAGCCATGGGCCTGGCTGCGGGCATTGCCGCCTGCAGTCAGCAACCTGCTGCGCCACAGTTGCCAAAAGGGGTAACCTTGGTCACAGTGCATAGTCAACTTAAAGACGGTGTGTCGGTACCCTATAAAAAATATCAGCTGGATAATGGCTTAACCATTATCGTGCATGAAGATCATTCCGATCCGTTGGTGCATGTTGACGTCACCTACCATGTGGGTTCTGCCCGGGAAGAGCTGGGTAAATCAGGTTTTGCCCACTTTTTTGAACATATGATGTTTCAGGGGTCTGAAAACGTAGGCGATGAAGAACATTTTCGGATTGTGACCGAAGCCGGTGGCACCTTAAATGGCACGACTAACTCTGATCGTACCAATTAT…
fig|336831.7.peg.3293	PF05299.7	1.7e-32	Peptidase_M61	N	0.162	Unknown	4.69		GTGCAGGCTGATAACCAACAATTGGCCGTTATTATAACAGGCCTTATCAGTACAACGTTAAGTTTAAGGCAATGGGAGCGTCATATCGTGGTCAGTTACCTGCTACAAGTACAGGATATCAGCAGTCATGCTATCATCGTCACAATAAACTTTACCCCCACCAAAGATGTGCACCAGTTATGCATGCCAGCCTGGATCCCAGGCAGTTATATGGTCCGTGATTTTGCCCGTAATATTATCAGCATAAGTGCCCGGGATGAGCAAGGCCCATTGGCCACACAGCAGCTGGACAAACAGTCCTGGCAACTGGCCTGTCGCCAGTTACCGGTTACCGTTAGTTACCATATTTATGCTTACGATATGTCAGTACGGGCAGCCTATGTGGATGACGAACTAGCC…
fig|336831.7.peg.11	PF05362.8	4.7e-07	Lon_C	N	0.119	Cytoplasmic	8.96		ATGGCAAAAGTGAAAACGGCTTACGTCTGCAATGAATGTGGTGCCGACTTTATGCGCTGGCAGGGACAGTGTAATGAATGTGGTGCATGGAACAGTATTACCGAGGTGCGCTTAGGTGCAGTAAAAACCGCCGGTACCCGTCAGGGCTATGCCGGAGCTGCACAGGCCAGGGTTATGCGGCTGGACGAAGTGGATTTACAGGAGGTACCACGCTTTAGTTCGGGCTTTGCTGAGTTTGACCGGGTGCTGGGCGGCGGTATAGTGCCGGGCTCGGCTATTTTGATCGGTGGGGCGCCAGGAGCTGGTAAAAGTACCTTGTTACTGCAGTTAATGTGCGGCTTAGCTGAACAGGGCAGTGCGCTGTACGTCACTGGTGAGGAGTCATTGCAGCAGGTGGCG…
fig|336831.7.peg.2264	PF05362.8	8.8e-13	Lon_C	N	0.183	Cytoplasmic	9.97		ATGACCCACACCCCTATGCCGTTAGCCTTGACTCCTGCTCAGTTGGGCCCTGTTTTACACAATGACCAGATAGATCAGGCACTGGCCACCCCAGAGCTTATTCCAGGCTTTATTGGCCAGGAGCGGGCGAAGTCGGCACTGGCATTTGCTATTGGCATGGATATGCCGGGCTACAACTTGTATGTGATGGGTGAGCCGGCGTTAGGCCGCTTTACGCTGGTGCAGGATATTTTGCAGCATGCTGCTGCCGAAAAAGCCACGCCAATGGAGTGGTGTTACCTGAATAATTTTGACGATGAACGGGTACCGAATACGCTGCGTTTGCTACCCGGCGATGGCCGCCTGCTGGTGAAAAAGCTTGAGGCCTTAATTGACGAATTACTGGATACCTTTCCGGCA…
fig|336831.7.peg.544	PF05362.8	7.2e-99	Lon_C	N	0.127	Cytoplasmic	9.97	+	ATGACAGTAGAACAAACTGAACGTTTGCATATGCCGGTGTTGGCGTTGCGTGACGTCGTCGTTTACCCCCACATGGTGATCCCTTTATTTGTGGGCCGGGCTAAATCTATCAAGTGTTTAGATGCAGCAATGGACAACGATAAGCAAATTTTTCTGGTTGCCCAGAAAGATGCTACGTTGGACGATCCCACTGCTGATGATTTGTATCAGATTGGTACCGTTGCCACTATTTTACAATTGCTGAAATTACCAGACGGTACGGTTAAGGTGTTGGTCGAAGGGGCGAAACGCGCCCGGCTGGCCGAATTTACCGAAACGGATGATGCCTTTGCCGCTTATGTTGATTTAATCCCCTCTGTTGAGATAGATAGCAGTGAGCAGGAAGTGTTTTTACGCTCG…
fig|336831.7.peg.881	PF05569.6	2.8e-44	Peptidase_M56	N	0.112	CytoplasmicMembrane	10		ATGATCTCGTGGCTATGGCAAAGCAGCCTTTTGCTGGCAGTGCTCAGTGGCTTGCTACTGTTGGCTCATCCCCTGCTGTTAAAGTGGCTTGGTGCCCGCAGCTGTTATTCTCTATGGCTGGCGCTGCCTGTTGCTGTATTTTTACCGTTGTTACCTGCCATTAATGTCGCTGCCAGCCTGAACGTTGCGGCTGTTGATACGATGTTGGTCACAGCGGGGAAGTTACAACAACAACTGGATATGAGTTCTGACCTGTCAGGCTTAAATTGGCTCTGGCTAACCGGCGCAGTGCTGCTGGCGTGCTGGTGCCTGCTGAGTGTAATCCAGCTAAAACGTCAGCTTAACCATTGCCGGCAGCAAAAACGCGGTAAGCTCTGCTACTACATCAGCCGCACACAG…
fig|336831.7.peg.1280	PF05569.6,PF01435.13	2.20E-11,3.40E-07	Peptidase_M56,Peptidase_M48	N	0.119	CytoplasmicMembrane	10		ATGCTGGTTGGGGATCTGGCGATAGTACTGAATTTGCTCAGTATTGCAGTGTTGGCTTTTGCTATTAGCGTCGTACTGCTCTGTATCAGTTCCCTAACCATATTAAACCGCTTCGCGCATTTTACTTTCGGCATGCGTAAGGCCATCTTATGGGCATTGGTAAGTGCTCCCTGGTGGATTGCTGCCGGTTGTGTCGGTGTGCTGTGGCCAAGGCTGCCAGATATTTTTGCCGCAACCTGGCTAGATGGATTGGCGCACTGGCATCATGTCGATTTGTTTAGTTTTACCAGTTGGCACGCTATTACATTGTTTTCAGCGGCGGCCTATATAACTTGGTCGATAGCGCGTAACGTGTTTTATCGTCGCAAACAAGCCAGCGCGATGGCAGCTTTGCTAAGC…
fig|336831.7.peg.1894	PF06114.8	2.7e-14	DUF955	N	0.092	Cytoplasmic	8.96		ATGACAGCACCTCTGAATTTGATAATCAAAGATCGTCAACGGCTACAGAATCCTTTCGCACATCTCGATGACGACGGGGAATATAGCGCCGACATGCCCAGCCAATTAGCTGCCACTGACATAAGTAAAGAGCAGGCTGATATTGTTGTGGCCAATAGAAGTCATCGACATCCGTATGAAGTTTTAGCTGATCAGATTGATGATGATGAAATTAAAGTGCTACCGTCTTTAAACGCTTATCCGGGTATTCCGGCTACAAAGTATGAAAGTAATGAACTTCACGAAGGTTACAAAGGGCACCTGAACCGTTACGCTGTTGCGGCAAACCAAGAAGAAGATGAGTTCTTGTTTGCTGGCGGTAGTGGCAAACAGAACCCACCTTTGCCGCTTCTACAATTC…
fig|336831.7.peg.2657	PF06167.7	2.4e-102	Peptidase_M90	N	0.138	Unknown	2		TTGCCAACCCTGATTGTATTACTCATCGGCAGCCTGATTATTGGCGCCGTACTGGGGCAGGCTCCCTGGCGTCGTTACCGGCGCCGGCAGGTACAGGCTCAGCCTTTTCCGGCCAGCTGGCGGGCTATTATTAAACAGCGGATGCCGTATTTTCGGGCGTTACCGGCTGATTTGCAGCTGCAGTTGAAAAAACATATTCAGGTGTTTATTGCCGAGAAAAAGTTTATTGGCTGTGACGGTGTTACGGTGACTGACGATATGCGGGTCACTATCGCTGCCCAGGCCTGCTTGTTGTTGCTAAACCGGCCCGACTACTACTACCCTAAACTTGAACAAATTTTAATTTACCCGTCAGCCTTTATTGTGCATGGCGCCACGCCCGATGCGGCGGGGGTAGTC…
fig|336831.7.peg.1523	PF07722.8	5e-09	Peptidase_C26	N	0.43	Cytoplasmic	9.97	+	ATGACTACAAGATATATCTTTGTGACGGGTGGTGTGGTTTCCTCCTTAGGTAAAGGCATTGCTGCAGCGTCGCTGGCAGCGATTCTGGAAGCGCGTGGCTTAAAGGTAACCATCCTCAAACTTGACCCCTACATTAACGTTGACCCGGGTACTATGAGCCCTATTCAGCACGGTGAAGTGTTTGTGACTGAAGACGGCGCTGAAACTGACCTGGATCTTGGCCATTACGAGCGTTTTATTCGCACCAAAATGACCAAGCTGAATAACTTTACCCAGGGCCGTATCTACGCTGAAGTGCTGCGTAAAGAGCGCCGCGGTGATTACTTAGGTGCCACTATTCAGGTTATTCCGCATATTACCAATGAAATTAAAAACCGGGTGGTGCGTGGCGCTGAAGGC…
fig|336831.7.peg.1926	PF07722.8	1e-05	Peptidase_C26	N	0.154	Cytoplasmic	9.26	+	TTGACTAAGTCCGCCCTGCTCGTACTGGAAGACGGCACCGTATTTCACGGTACAGCCATTGGCGCTGAAGGAGTTTCTGTAGGTGAGGTGGTGTTTAACACCTCGATGACCGGGTATCAGGAAATATTGACTGATCCCTCATACGCAGAGCAGATTGTAACACTTACTTACCCGCACATTGGTAATACCGGCACCAATAGTGAAGACGAAGAATCCGGACAAGTCTGGGCCAAGGGCCTGATTATCCGTGACCTTCCTCTGTTAGCCAGTAACTTTCGTAACCAACTCTCTCTTAGTCAATACTTGTCACAACATAACATTCTTGGCATCGCCGATATCGACACCCGTAAGCTTACCCGTATTCTGCGTGAAAAAGGCGCCCAAAACGGCTGCATTATG…
fig|336831.7.peg.2090	PF07722.8	7.4e-06	Peptidase_C26	N	0.121	Cytoplasmic	9.97	+	ATGAACAAAAACATTCATCACCACCGCATCCTTATTCTCGACTTTGGTTCCCAATATACCCAACTGATTGCCCGCCGCGTGCGCGAAATTGGTGTGTATTGCGAGCTATGGGCCTGGGATGTAACCGAAGCGCAAATTCGTGACTTTAACCCCACCGGTATTATTTTATCTGGCGGCCCGGAAAGCGTGCACGAGGCTAACTCACCGCGCGCACCACAGTATGTGTTTGACGCTGGTGTGCCGCTGCTGGGTATTTGCTACGGTATGCAAACCATGGCCGAGCAATTAGGCGGCAAGGTGCAGGGTTCAGATCTGCGCGAGTTTGGCTATGCCCAGGTTGAAGTGATAGCGGCTAACGACTTATTCGCCAAAATTGAAGACCATATCGGTGGTAACGGC…
fig|336831.7.peg.2407	PF07722.8	1.1e-07	Peptidase_C26	N	0.144	Cytoplasmic	9.26		ATGACCACCCTGTATTTATTAGATAATATCGACTCCTTTACCTACAACCTGGTAGATGAGTTTGCCCAGTTAGGCTTTGATCTGAAGCTGTACCGCAATACCGTGCCAGCCAGCTACATTTTTAACAAGATGCAGCAAGAGGCTGGCCCGGTGTTGCTGGTGTTATCACCCGGGCCCGGTGCCCCGGCTGATGCCGGTTGTATGCCTGCTTTACTCAGACTGGTCGCCGGTGTTTATCCGGTACTGGGAATTTGCCTCGGCCACCAGGCGATTACCGAGCATTATGGTGGTGTTGTCGGCCGCGCCGGTGAAACCGTGCATGGTAAAACGGCCAGTATCACTGTTACGCCGCACCCGGTATTTGCCGGCCTGCCCAATCCGTTTTCGGTGGCCCGTTAT…
fig|336831.7.peg.2805	PF07722.8	9e-11	Peptidase_C26	N	0.129	CytoplasmicMembrane	8.46		ATGCTGCTGATGATCGACAATTATGATTCTTTTACCTGGAATCTGGTGCAGTATTTTGCCGGGTTAGGCCAGCAGGTATTAGTAAAGCGTAATGATGAGATTAGCGTGACACAGATGGCTGCGCTGGCACCTGATTATGTTGTGATATCGCCTGGCCCGGGAACCCCGGAGCAGGCTGGGGTTAGCCTGGCAGCAATTGAATATTTTGCCGGCAAGGTGCCATTGTTGGGGGTATGCCTTGGCCATCAGGCTATTGCGCAGGTGTTTGGGGGCACAGTGTGTCGGGCTGCTAAAGTGATGCACGGTAAAAACTCTGATATTTATCATCAGGGCCAGTCGGTGTTTGCCGGCTTACCCAGCCCCTTAGCAGTAACGCGCTATCATTCTTTACTGGTTGCC…
fig|336831.7.peg.3173	PF13650.1	1.9e-19	Asp_protease_2	N	0.18	CytoplasmicMembrane	9.82		ATGCAAGCACCCGAGCAACGTACCCCCTTCGCCAAAGCCTTTAGTTGGTTGGCCTGGCTGTTATTACTGGTGATGCTGTTTTTGTTTTTCCAGGATTATCTGGCAGGCAAGCGCAACCCTAATCAGCAGTTGCAGAGTATCCAGGGCAGTGGCGGTGAAATCAGCACCGTGCTTATCCGCAATCGGGCCGGTCACTATATTGGCACCGCTTTAGTTAATGGCCAGCCGGTTGACTTTATGCTGGATACCGGTGCCACCACGGTTGCGGTTGCCGCCAGCACTGCAGACAAACTGGGCCTGCCCCGTGGCCGCGCCATTCAGGTGGCAACCGCCAATGGCATTACCACTGCTTATTTAAGCCAGATTAACAGCTTGCAGCTGGGTGATATTGTGCTGCAG…

## Sheet: Arsukibacterium sp. MJ3
Table S2. All proteases predicted from the genome sequence of the Antarctic isolate Arsukibacterium sp. MJ3.
Proteases were identified by comparison of predicted coding sequences to the Pfam protein domain database (http://pfam.sanger.ac.uk).
Signal peptides were predicted by SignalP version 4.1 (http://www.cbs.dtu.dk/services/SignalP/) and results are given as Yes/No, depending on the SignalP score (default cut-off value of 0.5).
Subcellular localisation was predicted by PSORTb version 3.0.2 for gram-negative bacteria (http://www.psort.org/).
Sequence ID	Pfam Family	Pfam E-value	Pfam Function	SignalP	SignalP score	PSORT Localisation	PSORT Score	Open Reading Frame
fig|67575.5.peg.1100	PF00082.17	3.6e-45	Peptidase_S8	Y	0.789	Unknown	2.5	ATGCAATTTAACCGACTTACTTGCAGAACATCGCTAGCTTTTGCTATCGCGTTAGGCATGACAGTGTCTGCTGCCAGTCAGGCAGCAAATTATGAAATTAGTGTGGACCGTAGTCAGCTGGCTCAAGCCGCAGATAATATTGATGAAGTGCCTTATATCGTGCAGGTAAAAGGTAAAAGCGGCGTGGAAAAAGCTGAAGAGCTGGGTGAGTTATTACCCACTGCACAGTTTGTTAGCGTTGGCTTAAACCGCTACAATGCAAATTCAGCAAGAATACTAAGCTACACCTCTAGCTTAAAAAGCTTTCATCAACAGTTGGCCGCGCAAAGCGGTAGTGGCGATATTCTTTATTCTTACACCCATACCTTTAATGGCTTCTCGACTAAGATGACAGCCGCA…
fig|67575.5.peg.1928	PF00082.17	3.1e-24	Peptidase_S8	Y	0.736	Extracellular	10	ATGAAGTTTAATAAATTATCTACCATCGCGACCGCCACCCTGCTGGCGATGGGTTTTACTGCTGCTGTGGCAGCATCTGATCGGGTTGTTATTCAGGTTGATAACAGCAAAAAAGGCGTGGTTAAAGCGCTGACCAAACAACTTGGCGGTGACGTAAAAGTTGATGCGGATGGCTTTATTGCGGCGCAATTCAGCGGCAAATCATTAAGTGAAATCAAAGGGCTGTTAAATAATCCACATATTACGTTAGTAGAAGAAGACCAGTTACGTAAGCCATTGGCAGTGTACAATGATGACTTGGGTAACCCTATGACGGAGCAGTTAACCCCCTATGCGGTGTATCAGTCGCAGGCCAATCAAGTTGCTTTAAACCTGGGTGCGGGTATGAAAGTTTGTGTT…
fig|67575.5.peg.2360	PF00082.17	1.4e-42	Peptidase_S8	Y	0.752	CytoplasmicMembrane	9.86	ATGAATAAAGCCTTATTGGCAACGGCTGTCAGCTTAGCAATTGCTGGTTATGCCCATGCCGGTATTACAAAAATAAAGCCCGTCAGTCAGCAGAGTGTCCATGAGATATTCGGCGACGTTACTGTGAGTTTAGACGAGCAAGCCCCCGCGGCCTGGTATGTATTATTAAAAGCCCCAGCTGCCAGTGATGCATTGCAAGGCGATCAGTTCGATAAAGCAATGGCTCAGCAATACTCGCTGGATGCAGCAAATGCCCAGCAAAGCGTTAGTCAGGTATTATTCAGCCTGAACCCCGATGCTCAAATATTAACTAAAACTACCAAACTCGCTGCCGGCATGGTTATTATTGCCGACGCTGCAACACTTCAGGCGTTAAAACAAAACGCTCTGGTGGCCGAC…
fig|67575.5.peg.2616	PF00082.17	3.2e-46	Peptidase_S8	Y	0.906	Unknown	6.27	ATGTCCAAACTAACTAAACCATTAATCATGGCCAGCTGCAGCTTACTGGCACTGGCGGTAAACTATGCGCTGGCAGCCCCTGCAAGCCCGTCCTCTGATGACAATCGTTATATTATTAAATACAAAGACAGTAGTTTAGGGCTTAATAAACAACAAAATTATGTGCTAAGCCAACATAAGCAGGCCAAAGACGCGATTTTGGCTCAACTGGAAGCAAACAGCAGTAAGTTGCAACGTCAGGGCGCGCGCATACATCATTTGTTGTCTGAACAACGGGCTATTGCGGTTGAATTGCGGCCTGGCCTGATTAACCTGCTTAAAGCCGATCCCAATATAGAATTAATTGAAGTTGACCCCCGCCGTTATCCGATGATGCAACAAATACCCTATGGCTTTACC…
fig|67575.5.peg.435	PF00082.17	1.2e-30	Peptidase_S8	N	0.237	Extracellular	10	ATGTCACCGGCACTGCTTGCTAATGATAATGATAATGCCAGCGCATTTGCCAGCGCGGCTCCAGCCTTCGCTATAGCCATACCAACTGTTAACAACAACAATCAGCAGCGCAAGCGTTATATTGTAAAATACAAATCAGTAGAGTTAGAGCAAACTGGACCGGGTTTATTCTCGGCTACAACCAACGAAAGAAAGCTATATAATTTAGAGCGCAAATCTGAACGGTTAGCCCGTCGCGGCGCTAAGGTAAAAATGCTGCTGGCTGCTCAGTCGGCTATTGCCGTTGAGCTTGACGGTGCTGAACTCATTGCATTGCAAGCTGATAATAGCGTGGAGTTGGTTGAAGAAGACTACAAACGGTATCCCCTTGCACAACAGGTTCCTTTTGGTTACACCATG…
fig|67575.5.peg.51	PF00082.17	6.3e-48	Peptidase_S8	Y	0.885	Extracellular	9.72	ATGTCAAAGCAAAAAATTATAGCATTAGCGGTTGCTGCTGCTCTTTCCTCAGGAACTGCCTTTGCCAACGCCAAAGCAACACAAGCAGATGATTCTATTCTGGTGATGTTTAAACCCGGTGTATCGAAGCAAGAGCGGGTTTCTACCATTAAACGCAGTGGCGCCAGTCTTCGCCAACTGGACGCGCAAGGCCGGGATATAAAAATGCGTCATATTGCCGATGGCCGTATTGCCAAAATCAAGGTACCCAAGGGTGTAAATCGAGACTATTTAATTAAGCAACTCACCCTAAATCCGACTATTGAAATAGCCGAGCCAAATTACTTAGTGAAAGCACTGGTTGCGCCTTTTGCCATACCAGGCGACCCAAGGTTTGGTGAGATGTGGGGTTTAAATAAT…
fig|67575.5.peg.906	PF00082.17,PF05922.11	5.50E-48,1.80E-07	Peptidase_S8,Inhibitor_I9	Y	0.831	Extracellular	10	ATGAAAACTACAACCAACCTGTTAGTACTTGGCGTTAGCAGTTGCTTCGCCCTTTCTTTGACGGCTCAGGCCGTTTCTTTAGATCTGATTGACACCAGCGATAATACCGGTCGCTATATTATTAAGTTTAAACCCACCGCTGCAGTAATGAACATGAATAACGGCCAGAATGAGTTTTCTACTCAGCAGGCAGAAACGGTACTGCGGGGTCATCAGGTTGCGGCTATGATGCACCTGGAGTCGGTTAATGCCAGTGTGGCAAAGTTAACTCTACGCCAATTAAAAGCCCTGCAAGCTAACCCGAATGTGCAGTATGTTGAGGAAGATGCTAAACGTTATTTGATGGATGTGATTAGCCCCATGGCGCAAACCACGCCTTATGGTATTAACATGGTACAG…
fig|67575.5.peg.1063	PF00089.21	6.1e-12	Trypsin	N	0.168	Unknown	6.53	GTGTTAAAAACGCTGTTCTTCATCCTCAAAAGTATTGCTTATGGCCTGGCGTTAGCGCTGGTTATTTTATTATTTTTCCCCACCCTGACTGGCATTAGTTTGCCTGTTTGGAATAACACCGCTGAGCATACTGAACCTGCCCCTATATCGTATAACCGTGCCGTGAGGCGAGCGGCGCCAGCAGTTGTGAATGTCTATACTCGTAGCAGAGTTATTGACCCTCGCGGTCTTAGCCCGCGCTCTATTGAACGCCAGGAGCTTGGATCAGGCGTTATCATGAGTGCTAAAGGATATATTTTAACTAACCATCACGTAGTATCCGGTGCCGATCATATTGAAATTGCGCTGCAGGATGGTCGTTGGTTAGAAGCCGTTTTAATAGGCCAGGATGTTATTTCT…
fig|67575.5.peg.1064	PF00089.21	1.1e-16	Trypsin	Y	0.875	Periplasmic	9.76	ATGAAAATGAAATTATCTGTATTACACGCTGCCATACTTGCAGCAATGTTAGCGACCTCGGCCAGCCCAGTGCAGGCCGGCTTGCCCTTTTTAAATTCAGATAAAACAGAAATGCCCACGCTGGCACCTATGCTTGAAAAGGCTACGCCGTCTGTAGTACATATTTCGGTAGAAGGCAGCAGAGAGGCGCGTCAGCGTATACCCGAAGCCTTTCGCGACTTTTTCGGACAGCGCGGCCAAGGCGAGCAGCGTCAGGAACAGCCGTTTAGTGGCCTTGGCTCTGGGGTTATTATTGATGCCGATAAGGGTTACATTGTTACCAATAACCATGTGGTACAAGACGCGGATAAAATACTGATTAAACTGAAAGATGGCCGCAGTTTTACCGCCAAAAAACTC…
fig|67575.5.peg.347	PF00089.21	3.5e-09	Trypsin	Y	0.771	Unknown	6.58	ATGTGGTACCGAGTATTCTGCGGTTTAGGGTTAATGCTGGCGCAGCCGGTTTGGGCCGATACCGCGCAAAATGTGTTTAGTAATTACCAGGATGCGCTTATTCAGGTGCAGGTTATTGAAAACCAAACTCAACGCAAATCGGCTATTGGCAGTGGTTTTTACGTTAGTAACAACTTAGTTATTACTAATTACCATGTTATTGCCGAAAAAATTCAGCAACAGCAACAATATCAATTAATGGCGAATCTGGGTACTGGCAGCAACCAGCAGCTAGACATTATTGCCGTTGACGTTATAAACGATTTAGCGCTGCTTCGCGCGCCGCAATTGCAGCAACACCCGTTTACTCTGGCTGGCAGCTTACCAGCACAAGGCGAGCAAGTATTTAGCCTGGGTAAC…
fig|67575.5.peg.1560	PF00144.19	1.2e-51	Beta-lactamase	N	0.126	Unknown	5.77	GTGTCGTTTAAGGCATTGGCCGTTGAGCCACAAGTTAGTGTAGAACCACTGGCTGCAGAGTTAGCCGAGTTTGATCGTTACTTTAATCAACAAATGGTTGAGCATGCTATTCCTGGTGCTGCTTATGCGGTGGTTTACCAAAACAAAATTATTAGTGCCAAAGGCTACGGAATAAGAGAAGTAGGTGCAAAAGCGGCGGTTGACCCTTACACGGTATTTAGAATTGCCTCGGTATCAAAAACATTTGCAGCAGGTTTAGCCAGTATTTTAGAGGCCCGCGGGCATTTTCGTTGGGACGAACCGGTGGTGCAGTATATTCCGGAGTTTTCCTTTAAAAATGCTACTTATAATCCGCAATTAAAAATTGAGCACTTGTTATCACAAAGTAGCGGGGTAATG…
fig|67575.5.peg.1872	PF00144.19	6.5e-51	Beta-lactamase	N	0.238	CytoplasmicMembrane	10	ATGAAAAAAATACTGTTAAGTGTACTGGGTCTGTTGTTAGTTGCCGGACTAGCGATAGTGGGGTACTGGTTTTCCGGATGGATGCCATTAGCTGTCGCGGTGCCCCAGCAAAACGAGGTGTATTCGCAACAGTTCAGACAGGCGGCTGAGCAAGCTATGGCAGAACTGGTTCTGGCACAGCAGGAGCAACAGTTTCCGGCAGTGACAGCCGCTGTCGCGTGGCGCGGCCAGCTTATTTGGGTCGGCGCAGTAGGTTACGCCAATCTGGCGACAGAGCAGGCAGTTAGTATTAACAGCCAGTTTCGGATTGGCAGTACCTCTAAAGCAGTTACTGCCACCAGCTTAGCCCGGGCGGTGGCGGCTGGCAGCATTGACCTGGATAGTCCGATCAGCCGCTAT…
fig|67575.5.peg.213	PF00144.19	3.5e-14	Beta-lactamase	N	0.179	Unknown	2	GTGAGTAATACCCCATTAGTAAAAAGTGGTGTTGTATGGTTTTTTGCTAATGGGCGTGCTGTAACTAGCTGCTATCGAAAAAGCCTGGTTAAAACGCTAAACAATAATAAGAATAGCCTTAAGCAAGTAAAGCTATCGGAGTATTTTATGAAATATTTAATATGGGTAACATGGTTGGTGAGCGTCAACAGTATAGCAGCAGAGCAATACTTTCCGCCGGCAGGGCAGTGGCAGCAGGCAACACCGCAAAGTTTGGGTGTAAATGCCGCTAAACTGCAGCAGGCAGTCGATTTTGCTATCGCCAGCGACAACCCCGCAGCAAAAGATCAGGCGATAGTGCAAGCCACTACTTTTGGTGCGCGTGAACCATTTGATCAAATTATTGGTCCTATGTCGGTT…
fig|67575.5.peg.2412	PF00144.19	3.8e-60	Beta-lactamase	Y	0.652	CytoplasmicMembrane	9.82	ATGACCAAATTCAGTGTGTTTGCTTTACTTTATTTGTTATCTCTTTGTACTGCATGTACTCAACAGTCAACTATCGATAACAGTGATGCAATTGATGCTCAATTGGTTGAAAATGCGCAAAAACACGGAATTCCCGGTCAAGCCGTGCTTGTGCTGCACAACAGCGATATTTTGTACCGAAATGCCATCGGTGTCACAGCGATCGAAGATGGTGTACTTGTAACGCCGAAGACGGTCTTTCCTGTCTACTCCATCACTAAGCTGTTCACCATCACGCTCGCTATGCAGTTACAGGAAGAAGGAAAACTTGATTTTTCTGCTCCAGCTTCACAATATGTCGACAATCTACCCCTTTCCTGGCGTAGTATACGAATCGAGCAGTTTCTTAATCATGCTTCG…
fig|67575.5.peg.2555	PF00144.19	9.3e-46	Beta-lactamase	Y	0.901	Unknown	2.5	ATGTGTAATGTTAAAATAATCTTTGCCGGCGTTTTAGCGTTGTTGCTGAACTTAAGCAGTGTCAACGCAGCAGGAGCGCAGGCCGCTGCACCAGACTATCGCCATGCGGCTGAACCTATTGGCACGGTACGTCAGATATATGATGGCAAGTTGTATCCCGATATTCAGGTTAATACCTTTCGTAACATCGACCGCTTGTTTCCGACGCGCACGGTACGCCGTGGTAACACGTTAAGCGAATTGCCTGTTAGCGCCACGCCGTTGCAAGCGTTCTCGTATGTTGTTGATGATCAAACTTATGATCTTTATGACGTGCTGTCGATGAACCGGGTTAGCGCTATGCTGATCATCCGTAACGGTGAAATTTTATTTGAGCAATACCTGTTAGGCAATGACCAG…
fig|67575.5.peg.3340	PF00144.19	3.4e-36	Beta-lactamase	Y	0.785	CytoplasmicMembrane	9.97	ATGAATAAATACTTTGTTCTTATTTCGCTGCTAGGCGCACTCTTTAGTTCAGCAGTTGCCTACACATTGCAAAGGTCGATAAGCGAAGTTCGCAAACATGCTGAATTTCAGCAACACTGGAGTTGCTATACGGCGGTTGATGCAAAAGTGCGCAAAGAGCGGGTTACTGGCGGTATGCTTCCCTTAGTAGTATTCGACGGTGAAACTAAACCCGTTAATGTCAAAACGCGCATGGATTTGTCCAATGTGCCCGCCCTGTCGGTGGCTGTACTGCACAACGGTAAACTGGATTGGAGCGCAGCTTGGGGGCAGCTACGTGCCGGTGGCGCCGATACTGATTGTGGCAGCCTGTTCCAAGCCGGCTCCATCGCCAAGCCCGTTACCTTGCTGGCTGCACTG…
fig|67575.5.peg.1165	PF00227.21	4.6e-23	Proteasome	N	0.157	Cytoplasmic	9.97	ATGACAACTATCGTATCTGTACGCCGTAATGGCCATGTTGCTATTGGCGGCGATGGCCAGGTGTCTTTGGGTAATACCGTAATGAAAGGTAATGCCCGTAAAGTCCGTCGACTTTATAACAACAAAGTGCTGGCCGGGTTTGCCGGTGGCACCGCTGATGCCTTTACCTTATTTGAACGCTTTGAAGCAAAACTTGAAATGCACCAGGGCCATTTAATGCGCGCCGCCGTTGAACTGGCTAAAGACTGGCGCACTGACAGAATGTTGCGCAAACTCGAAGCATTGTTGGCAGTGGCTGACGAAAACTGCTCGCTGATCATTACCGGTAACGGTGACGTTATTCAACCCGAGCATGATCTGATTGCTATTGGCAGTGGCGGACCTTTTGCCCAGGCTGCC…
fig|67575.5.peg.1762	PF00246.19	1.8e-16	Peptidase_M14	Y	0.903	Unknown	2.5	ATGTTAAAGCAACTATCGTTATGGTTAGCACTAAGTGCGGTGTTATCAGGGCCGGCTACTGCAGCAGATTATGCCGAATTCACCGCACCTGGCCTGGCGAAAAGCCCGCTAACTCACAGCGATATTGCGCCGCTGATTACCTATTATCAGCAACAAGACTGGCTTGAGGTCACCGAGCTTGGTCGCTCGGTAGAACAGCGGCCGGTTTATTTGTTTAAAATTGGCCAGGGTGAACGCAAAGTGCTGGCCTGGTCGCAAATGCATGGCGATGAACCTACCGCCACCGCGGCTATTTTCGATTTGCTTGCGGTACTTGATGCGCAGCAACAGGCGAAAACTGCTCAGGCTAGCTGGCAAGACCAGGTAACCTTATATTTAATACCAATGCTTAACCCGGAT…
fig|67575.5.peg.2120	PF00246.19	4.3e-26	Peptidase_M14	Y	0.785	Unknown	2.5	ATGTCTGTATTAAAAATAACTGGCCTGGCTGCAATGTTAGGACTATGTTCAGTGGCAAGCCAGGCGGTGCCGGTTTTCCCTGAAAGTGACTATAGCCAGGCAGTCGCCTCGGTTGAGCAAGTATTGGGTTATCCGCTTGGCAGTAAAATTTCTGAACCGGCTGCGATTAAGCAGTATTTTGAACAGCTGGCAACAGCGCACCCTAGCCGGATTAAACTGGTACCCTACGCCGAAAGCTGGCAAGGCAGACCATTATTTTATGTGGTGATCAGTAGCGAGCAAAACCTTAGCCAGCTTGCTACGATAACGCAGCAAATGGGCCAGCTGGCTAACCCGCAAACCATAAATGCGCGCCAGGCTGAGCAGTTAATTGCTAATTTGCCCGCGAGTGTCTGGATT…
fig|67575.5.peg.2351	PF00246.19	2.4e-23	Peptidase_M14	Y	0.764	CytoplasmicMembrane	9.86	ATGAAACTCAGTGTAGCAATTTTTTTTACACTCTGGGCTGCAATGGTGCAGGCACAGTATTTTAACGAGCCAGTAGACACAAAGCTACCTTCACCACAGCAAACATTGGGGCATGCAGTTGGAGAATGGCATGCCCGGCATGACCAAATTCAACGCTACTTTGAAACCTTGGCAGAGAGTTCTGATAACGCCATGTTAGAAGTTATTGGTTATAGTCATGAACAGCGACCTTTGTTACAACTGGTGATTTCATCACCTGAAAACTTAGCAAAACTTGATGAAATTCGCCAGCAACATCAGGCGCAAGCGAAACAACAACAAACTATTGCTAGCGATGCGCCAGTGGTTATTTGGTTAGGTTATGGTGTGCATGGTAATGAGCCTAGTGCTGCCAACGCT…
fig|67575.5.peg.26	PF00246.19	5.2e-46	Peptidase_M14	N	0.102	Cytoplasmic	8.96	ATGAAAATCACCAGTAACTTTGACAGCGGCAATATTGATATTATTAACGCTGATGATCCGGCCGACATTCAACTGGCTATTCGCAAAGATAATCAGTCAGACTTTTATCAATGGTTTCATTTTCGGTTAAATAGCACTCATCCACAACTACATAAAATTACCCTGACCAATGCCGCGGGTTCAGCGTATCCTGACGGTTGGCAAGATTATCAGGCGGTGGCGTCATATGACCGGCAAACCTGGTTTCGGGTAGAAACAGAATTTGACGGTAAAGCGTTAATTATTAATCATTTCCCGGAAGCTGAATCGGTGTATTTTGCCTACTTTGCGCCATACAGTTACGAGCGTCATCAAGATTTACTGCATCAGGCGCAAAATGATTTTAATTGTCAGCTGGTT…
fig|67575.5.peg.3105	PF00246.19	2.7e-10	Peptidase_M14	N	0.098	Unknown	2	ATGGATAGTCAAGTTTACGATATAGGCGTGCCGGGGCAGCAATGGGGCGTAGCAGAAAAAGCACAGTGGCTGCAGCGGCAACACATTAAGCGCAGTTATTCACAGGAGGTACTGGCAACATTACAGCAGTTGCCAGCGGGCTTTCAGTGCCAGCAATATGGTGAGCTAGATTATCGGCAGTATGGTGCTGGCCATTACCCGCTGGTCGCATTTAGTAATGGTATAGACGCCGCCAAGGCAACGGTGCTTGTCACCGGCGGGGTACACGGTTATGAAACCAGCGGCGTGCAGGGCGCGATTGGTTTTTTGCAAACCGAAGCTATGAATTACTGCGATCATTTTAATTTAGTGGTGCTGCCCTGCATTAGCCCCTGGGCTTATGAAACCATCAACCGCTGG…
fig|67575.5.peg.1302	PF00310.16	3.9e-17	GATase_2	N	0.114	Cytoplasmic	9.97	ATGTGTGGAATTGTTGGCGCAGTAGCGCAGCGGGATGTAGTAGATATTTTGGTTGAAGGCCTGCGCCGCCTGGAATATCGCGGGTATGACTCGGCCGGTGTGGCGGTGGTAAATGCCGCGGGTGAGCTAACCCGCTTGCGCCGTTTGGGCAAAGTTAAAGAGTTGGCCGATGCCGTAGCCGCGTCGCCGGTAACCGGCGGCACCGGCATTGCCCATACCCGTTGGGCTACCCACGGTGAGCCAAGTGAGCGCAATGCTCACCCACATGTGTCTAGTAATATTATTGTGGTACATAACGGTATTATTGAAAACCACAGCCCGCTTCGCGCAGCATTAAAAGCCAAAGGCTATGTGTTTACTTCCGATACTGACACTGAGGTTATTGCGCACTTAGTGGAA…
fig|67575.5.peg.1436	PF00310.16	6.7e-11	GATase_2	N	0.178	Unknown	2	ATGTGCCGATGGATAGCCTACACCGGCAGACCTATTTATCTGGACTCGCTAGTAACCAAACCTGATCATTCATTGGTGGTGCAAAGCCAGCATAGCCAGATGAATTATACAACTAGTGGTGAGCTACTGAGTATTAACGGTGACGGCTTTGGTATTGGCTGGTACGATAAACGTGAAACACCGGGCCTGTTTAAAGATGATTTACCAGCTTGGCACAATACCAATCTTGACAGCCTCTGTCACCAAGTAAAGTCTCACATGTTTTTGGCACATATCAGAGCTACAACAACCGGCGATATTCAACGTTCAAATTGCCACCCGTTTCGTTATAAAAATTGGTTATTTCAGCATAATGGCCATATCACCAATTTCAGCAAACTACGCCGCCAACTGCAATTA…
fig|67575.5.peg.1869	PF00310.16	1.4e-127	GATase_2	N	0.109	CytoplasmicMembrane	8.46	ATGGCGTTGTATCACCACAGTCAGGCGCGGGAAAATTGTGGCTTTGGCTTGATAGCACATTTAGAAGGTGCCGCCAGCCATCGTATTGTCAGAACAGCGATTAATGGCTTAGATCGAATGCAGCACCGCGGCGGTATTTCTGCCGACGGTAAAACAGGTGATGGCTGCGGCTTATTAATGCAAAAACCTGACAGCTTTTTTCGGGCCATTGCTGAAGAAAACGGCTGGAACCTGGCAAAAAAATACGGCGTTGGTATGATTTTCTTAAGCCAGGATCCGGAAAAAGCGGCGCTGGCAAAAGCCATAATTAACAAAGAAATTGCCCGTGAAACACTAAGCCTGGTGGTGTGGCGCAACGTGCCGGTAGACAGCAGTGTACTCGGCCCACTGGCACTGGAT…
fig|67575.5.peg.717	PF00310.16	1e-23	GATase_2	N	0.135	Cytoplasmic	9.97	ATGTGTGGTATCGTTGGAATCGTAGGTAAGTATCCGGTAAATCAGGCGCTATACGACGGCCTGACAGTGTTACAACATCGGGGCCAGGACGCCGCAGGCATTGTTACCGTGGATAACAATACACTGAGATTACGTAAAGCCAATGGCTTGGTTAAAGATGTTTTTGAAACCCGGCATATGCAACGTTTATCTGGCAATATTGGTATTGGTCATGTGCGATACCCTACTGCCGGTTCTGCCAGTACCGCGGAGGCCCAGCCTTTTTACGTCAACAGCCCCTTTGGTATTGCGCTGGCGCACAATGGTAATTTAACCAATTCTCATGATTTAAAAGAAGATATGTTCCGGTTGGCTCGCCGCCATATTAATACCACCTCAGATTCAGAAATTTTGTTAAAT…
fig|67575.5.peg.1747	PF00326.16	1.6e-56	Peptidase_S9	Y	0.911	Unknown	6.49	ATGAGAAAACTGTATTTTATGCTGTTGCTCTGTTTGCTACCGGGCATGCTATTCGCTAGCGAGAGTAACGCCACTAGTGAAAGTGCAACTGCAGACAACAGCTTAAGTGTTGAGCGGCTATGGCAGCTGCAACGCATAGGCTCACCGATCGTCTCCAGCGATGGCAATTATATCGTGGCACCGGTTACCCATTATGATGTTAAGGCTGATAAGGGCTACACCCGTTTGTGGCTATTTAGTAGCGACGGTAAGCAGCAAGCCCCACTAACTGCTACTGGCATGCGTGCCAGCGAGCCCACGTTTTCTCCCGATGGTAAAACGCTGGCATTTATTAGCCAGCGTGATAAAGACGAAGCTGGCCAAATTTATTTACTGACGATGAATTCGCCGGGTGAAGCG…
fig|67575.5.peg.2190	PF00326.16	1.6e-67	Peptidase_S9	Y	0.614	Periplasmic	9.76	ATGAAATATGCTATTACCGTGTTAGCTGCAGCCATCCTTAGTGCATGTGGTGGTGCTAAACAAGATGTTACAACTAGTCAGGATGTCACCGTGAGTACTACAAAACAACAACTTAGCTACCCGGCAACCCGACAGGGTGCGGTAATAGATACCTATTTTGGTACCTCAGTTGCCGACCCTTATCGTTGGCTTGAAGATGATCGTAGCAGCGAAACCGAAGCTTGGGTCAAAGCTCAAAACGAGGTGACCTTTTCTTATTTGGACCAGATCCCATTTCGGGATGACGTTCGGGCTAAATTAGAAAAATCATGGAATTTTGAGCGGATAGGGGCGCCATTTACAGAAGGCGATTATCAGTATTTTTATAAAAACGATGGTTTACAAAATCAGTTTGTCTTG…
fig|67575.5.peg.2521	PF00326.16	1.3e-44	Peptidase_S9	Y	0.776	Unknown	6.58	ATGTTATCACGCCGCATAAGCACTGTAGCGTTACTGCTAAGTGCTGCATTTTTACTTAGTGCTTGTAATAAAGCCACCGATCCAGCTGTCAGTGCTAACCTGAGTAGCAATGCCAGTCGCGCTAGTAGTAGCATTGCTCAGTACAGTGCTGAACAATTCTTTGCCACCAAAAGCTATATGGGCAATGACATTAACCATGATGCCAGCGCGTTGCTGGTAGCATCTGATGAAAGTGGCGTGTTTAACCTGTACCGTGTTAGCCTTGACGGTAAAGACTGGCAACCGTTAACACAGTCGACTACTGATCCGGCGTTTCCAATTAGTTGGTTTCCCAATGATAACCGCTTACTCTATACCGCGGATCAAGGCGGCAATGAGCTAAACCACGTTTATCTGCGC…
fig|67575.5.peg.2554	PF00326.16	3.7e-22	Peptidase_S9	Y	0.855	Unknown	2.5	ATGATGAAAAAAACGCTATTAGTTACAATAAGTTTAGGCTTTTTGTTGGTCTGTACACTGGCCAACGCCACAGCAGTAACAACCGGTTATCGCGAGCCGGTTGATGCAATAACCGCTATTGTTGATGCCGCGCCTACCCCAGGTGCCAGCTTAAGCCCGGATGGCACTACTTTATTACGCTTACAGTATCCGGCGTTACCTAGCCTGGCCGACTTAGCCGCGCCAGAACACCGCCTGGCAGGCGTGCGCTTAAACCCTGCTAATAATGGCCCCAGCCAACCGCGCTATATTGCCGGTGTAACCCTAATAGATATTGCCAGCGGCCAACGCCGAGACATTAAAGGCCTACCTGCTACCCTAAAAGTAATAGCTGCAGAGTGGTCGGCCAATAGCCGTTAT…
fig|67575.5.peg.407	PF00326.16	5.1e-69	Peptidase_S9	Y	0.792	Periplasmic	9.76	ATGCAAAAAAACAGGTTTATTCATAACAATGTGCTGTCGCTGTTGCTGACGGCCAGCTGTGTTAGTAGTTTTTGGCTTGCTGCGGCAGAGCAGCCGGCACCCATTGCGATACAACAGCCTTTTACGGTGAGCTCAGCACATGGCGATAGGCAAGACCCCTACTATTGGTTACGCGATGACAGTCGCAGTTCGCCGACAGTGCTGGATTATTTACACCAAGAAAACGACTACTTTACTGCCTATGCCAGTAAGTACCAGCCGTTAACTGATAAGTTAACCCGTGAGATTATTGGTCGTATTAAGCAAGACGACAGCTCGGTTCCTTATAGTAAAGGCGATTACAGTTATTACAGCCGTTATGAAGCCGGCAAGGAATACCCGATTTATGCCCGAAAAGCG…
fig|67575.5.peg.440	PF00326.16	8.2e-41	Peptidase_S9	Y	0.761	CytoplasmicMembrane	9.76	ATGCGCCACGTGAAACACCCCTTGTTACTATCGCTGCTTAGCAGCACCTTGTTGGCCAGCGCTATGCTGGCTGGCAACTTCGTATATGCCAACCCAGTGGCAGTAAAAAGCACTGCCCCCGCCAGCAGCCAGTATTTTGAAGCGGAGGACATTTTTGCGTTGGAATATGCCAACGATGTACAAATATCGCCCGATGGCAGCAACATAGTCTATGTTCGTCATAGCAACGATATTATGACTGACAGCACCCGAACCAGCTTGTGGCTGCTGAATGTAAAAACCGGCCAGCAATTACCGTTGTTTGCTGATACCTTTAATTACGGTCAACCACGTTGGTCCGCTGACAGCCAGCAACTGGCCTTTATTTCTGATATGAGCGGCTCAAGCCAAATTCACCTG…
fig|67575.5.peg.865	PF00326.16	1.1e-23	Peptidase_S9	N	0.315	CytoplasmicMembrane	9.82	GTGATAACTTTATTCGGTACTTATTGTTTTAGTCTTAATACCGCTATTGAGGGTTATATGTCGAATACCATTCGCAGGTTTGGCCGCATTGCAGGTTGTTTACTGTTGGCTTTAACTGCTGTCGCTTGTAGTCATTATCAAACCAAACATCAAACTAAACAGCAGGCTAGCATTAACGATGCACCGACTTCTGTCGTTATTCAATCAAGTAGTGTTAACACCGCAATATTAAAGCCACTGACACTAAACGATATTATGCAGTTTCGCGAGATAACCCAGCGCCAGTTAAGTAAAAACCAGCAGGTAATGCTGTATACCGCTGAACCCGACTTTGGCGATAGCACCGGCTATGTGGTAAATGTGCTTACTGGCCAGCAATATAGCGTGCCATTCGCTGAC…
fig|67575.5.peg.1446	PF00326.16,PF02129.13	7.10E-44,2.80E-11	Peptidase_S9,Peptidase_S15	N	0.536	Unknown	6.58	ATGAAAACACGCAATTACATAGTATTTGGCGCTGTTTGCGCCGGGTTTTTGCTGACCAGTCACCTAGGCTATAGCAAAACAGAAGCACAAACCTTTAGCACTGCCCCGTTAAGTGTCAGTTCGCCTTATCAGGCTGATGCCACTATTACGTTTAGCCTTGAGCAAATAATGGCCGACCCTGATTGGTTGGGGCGTGCACCAGAAAACGCTTTTTGGGGGGCGGACAGCAAACAGGTTTATTATCAGCAAAAGCGAGCGGGCAGTGAGCTGCGAGACTGGTTTCATCTGCCACTACATGCTACTGACAATGGCACCACCGTACCCTTGTCGCAGTTGCATCAAATGGGCAGTAGCAATATGCAATATAGTGCTGACCGAAAAATGCAAGCCTATGTGTTT…
fig|67575.5.peg.923	PF00326.16,PF02129.13	3.90E-60,5.90E-06	Peptidase_S9,Peptidase_S15	Y	0.853	Unknown	6.49	ATGAAAATCCCATTGTTGCTGTTAGCTGCACTTACCGCGTTACCGGTTCTGGCGAAAGGGCCGTTAACGGTAGAACACCTTAATCAATTTAATAAAATCTCCGCTGTCAGTTTATCAAGCGATGGCCGTTACTTAGCTTACAGCCAAACCAATGGTGGTTTTGCTCCGGCCGATCGTAGCAGTGACATTTACTTAAAAGATTTGCGCGAAAACAGCGAAGCCCGTCGCTTAACACAAAGTAGTTCCAGCGAGCGGGCATTGGCCTTTAGTAGTGACGGCCAGGCCTTATATTTTTTAGCGGATCGAACGGGTACTACTCAGTTATGGCGTTTACCGCTTAATGGTGGCGAGGCGCTGCAGCTGACTAATCTACCTTTACCGGTTGAAGGCTTTAAAGTG…
fig|67575.5.peg.2851	PF00413.19	6e-09	Peptidase_M10	N	0.333	CytoplasmicMembrane	9.86	ATGCTTGCCAGATTGGTGTTTCTTAGCCTGCTATTATTGGGCAGTTACCTGCTACTGTCGGCATTTGCCGGCGTAAAGCGGCCTTTGCCGCAAGTACTGCAGCATCAGGCAGAGCAGACGCTGCAGCAGCAGTTATGTCAAATACCGGTACTGTGGCGCATTGGCCAGCTTGACCCCGCTTTTGCCTTAAGTGCAGAGCAAGCCGAACAGGCCGCCCATAATGCCGCGGCGCAGTGGAACAGCGCATTTGAGCAAGAGTTGTTTCGTTACGACAGCGTAAATGGTTTTCCAATTAATTTTCGCTATGATGAGCGCCAGCAGACTATGCTGCAGCAAGCACTACTGCAGCGCAATTTGCAACGTTACGACAGTAACATCGATCAGCGGACTGCGTTATTG…
fig|67575.5.peg.403	PF00450.17	1.7e-23	Peptidase_S10	Y	0.845	Unknown	2.5	ATGCTTCGTTTTATTAAAATTAGCGGTTTAGTCGCCGCCCTGCTAAGTGCCAGCTGGCAGCTGGCCGCCGAGCAAATTCAAATTGACGCCGATAACGTGGTCATCACTGAGCATCGTACTGACATAAACGGTAAACGGGTTAATTACAAGGCCCACACAGGTACCCAGCCGGTATGGGACAGCGAGGGTAACCCTACCGCCACGCTGTTTTACACCTATTACCAGCGCACCGATATAAAAGATACCGCTCGGCGACCATTGCTTATTTCATTTAACGGTGGCCCCGGCTCGGCGTCGGTATGGATGCATGTGGCTTATACCGGCCCAAAATCGCTAAACGTTGATGATGAAGGCTATCCCATTCAGCCATATGGCGTTAAAAGTAACCCGCACTCGGTA…
fig|67575.5.peg.1256	PF00557.19	1.2e-39	Peptidase_M24	N	0.126	Cytoplasmic	9.97	ATGAACTCAGGTTATCAGGCGTTATATCAGGCGCATATTGCCGAATTACAGCAGCGTACCCAGCAAGTGCTGGCCCGAGAAAATCTGGATGCGTTAATTATTCACTCCGGCCAGGCCAAACGTAAATTTCTGGATGATATGGATTACCCGTTTAAAGCCAATCCGCATTTTAAAGCATGGTTGCCGGTAGTTGATAATCCACATTGTTGGTTATTAGTGGATGGCGTGAATAAACCGAAGCTTATTTTTTACCGGCCTAAAGATTTCTGGCATAAGGTGCCTGATGAGCCAGCTGATTTTTGGGCCGAGCATTTTGATATTCAGTTGTTGGATAAAGCCAATAAAGTGGAAACACTGCTACCTTACGACAAAGCTCGCTTAGCCTATATAGGCGAGTAC…
fig|67575.5.peg.3251	PF00557.19	5.8e-59	Peptidase_M24	N	0.284	Cytoplasmic	9.26	ATGGATAACCGGGTATTTGTCCAGCGCCGTCAACAGCTAATAGCGGCATTGCAACCCAATTCAGTGGCCTTAATTAGTGCTGGCTTTGAGCAAAGCCGCAGCCGTGATACCGGGTATCCTTTTCGGCAGCATAGCGATTTTTGGTATTACAGTGGTTTTAATGAAGCCGACGCCCTGCTTATTTTAACTAACCGGCCTAATATGCCCCCAGTACAGTTGTTGTGCCGCGAAAAAGATCCGGCACAGGAAGTCTGGCATGGCCGTCGGCTGGGCCCAGAGGCTGCTGCTGCAACTATGGGGTTGCAGGCCGCGCCACTTAGTGAACAACGTGTGCTGTTGCAGCAGGCATTAAATGGCAGTGCGTTGGTTTACCTGCATTTAACCGAAAACAACACTTTG…
fig|67575.5.peg.376	PF00557.19	1.3e-11	Peptidase_M24	Y	0.73	Unknown	2.5	ATGAAGGCAGGCATATTACTTCCGGCAATGGCTACGCTGCTGCTGGCATCTTTTGCGCAGACAGCTCAACCACAATTTGAACAAGGCCGGCTGCATAATTCGGCTGCTGATTACCAGGTGCTAAGCCCGCGACAGCGCATAGCCCCAGAAAACCATATTCTGCTGGAACGGCTGGACAAGCTGCTACCGCAACTGATGGCAGAGGCCGACTTAGATATGTGGCTGGTAATTAACCGCGAATACGCCGAAGACCCGGTGTATTTTACCCTGGTACCGCAACCTACCTTTGCCGCAAGGCGCACCACCATGCTGCTATTTAGCCGCCAGGCCGATGGTTCAGTAGCCAAACTGTCGGTTAACCGTTATCCGCTAGGGGCGCCTTATCAGTCGGCCTGGGCC…
fig|67575.5.peg.782	PF00557.19	3.5e-48	Peptidase_M24	N	0.14	Cytoplasmic	9.97	ATGACAGCGAAAATTAAAACCGCCGCCGAGATTGAAAAAATGCGTGTAGCCGGCCAATTGGCCGCAGAAGTGCTGCAAATGATTGAACCTCATGTTAAAGCCGGCGTGACCACTGACGAGCTTAACACGCTGTGCCACGATTACATTGTTAACGTGCAACAGGCCATACCCGCGCCATTAAATTACCATGGTTTTCCTAAATCAATTTGTACCTCCGTTAATCAGGTGATCTGCCACGGCATTCCTAATGATAAAGCCCTAAAAGACGGCGATTGTATCAATATTGATATTACCGTGATTAAAGAAGGCTATCATGGCGATACCTCAAAAATGTTTGTGGTAGGAAAGCCAACCATTATGGCTGAGCGACTGATTCGAGTAACGCAGGAATGCTTGTAT…
fig|67575.5.peg.1082	PF00561.15	1.4e-14	Abhydrolase_1	Y	0.858	Unknown	6.49	ATGAAATTGTTAAAGACGTTACTACTACTGGGTATATTGTTGATTGGCAGCAATAGCCAGGCCATGCTGGTGACTAAACACGCCTTTGAAATACCGCACTTTAAAACAGAGAATGGCGCCGTAATTAGCCCGGTTAAAGTAGGTTGGGAAGCCTATGGCAGCCTGAATGCCGATAAATCGAATGTTATTCTGGTTACCCATTTTTTCTCTGGCAGCTCGCACGCTGCTGGTAAATACCATGAGAGCGATGTGGCACCAGGCTACTGGGACGCGATTATTGGCCCGGGCAAAGCAATTGATACCAATACCTACTATGTGATTAGTGTCGACACCCTGGTGAATGCCAATGTGTTTGACCCCAATGTCATTACTACCGGCCCGGCTACCATAAACCCGGCT…
fig|67575.5.peg.1136	PF00561.15	2.3e-15	Abhydrolase_1	N	0.113	CytoplasmicMembrane	9.82	ATGATGCCGTCAATAACTGCCAACCTGCTCGACATTGAGCTTAGCTCGCAATGGCAGCAACAATTACTGCCTTTGTGGCAACACTTTGTGCACGGCGATCTGCAAAGCAGCGACCAAACCAGGCTAAGCTATAGCTATTACTTGGTTAAACCAGCAAGACAGGCGGTGGTGTTTAGTACTGGCCGGGTAGAAATGGCCATAAAGTACCTTGAGCTAATGCAAGAGTTTATCACGGCTGGCTACAGCGTTTTTATCCTCGATCACCGGGGGCAGGGCCAGTCGGCACGCCTACATCACGACCCCCACCTGGGCTATGTTGCAGATTTTCAGCACTATGTCAGCGATTTTGAGCAATTTGTCAGTGAGATAGTCGAACCCTCTGGCCATCAGCAGCATTTA…
fig|67575.5.peg.1320	PF00561.15	6.6e-07	Abhydrolase_1	Y	0.782	Unknown	2.5	ATGAAAAAGCTAAACACCACAGTATGCAATTTGGTTCTGACACTAGGTTTAACCGGCAGCCTGTTTAGCCTGCCGGCTATCGCAGAAAAGTCTGACATTGCAACAAACCCGACACTGACCACTTTACAACAGCAGGCCTGCGCGTGCTTTGAGGTTAAGGTGGTAGGTCAGGGGCCGGCTATTATTTTAATCCCGGGAGTGGCGTCATCCGGTGATGTCTGGCAAAGCACGGTAGAGACTTTGCAGGACGATTATCAGCTGCATATTTTCACCCTGGCCGGTTTTGCCGGGGTAAAACCAATACCAATGCAAAGCTGGGGAGAGGGCTACCTTGCTATCCAGCAGCAGGCTATTTTGCACTATATCGCCGAGCAGCAACTGGAAAAGCCGGTGATTATT…
fig|67575.5.peg.181	PF00561.15	1.3e-21	Abhydrolase_1	N	0.204	Unknown	2	TTGTTAAAATACCAGCTTAACGTTATCAGCGAGATAGCAATGATTCTACACACTCATAGCGCCGGCACCGGCGAGCCACTGGTATTACTGCATGGTTTGTTTGGCAGTTACGAAAATTTAGGCGTTATTGCCCGGGCGCTGGCTGACCAGTGGCAGGTTATTAATATTGACTTGCCTAACCATGGCCAATCGCCGCACAGCCATAGTATGAACTACGCTACAATGGTAACAGACTTGGCTGAAACGCTCGACAGCCTTAATATCAGTCAGTGTGCCTTGTTAGGGCATTCAATGGGCGGAAAACTAGCAATGGCATTTGCCATAACGTATCCGACCAGAGTAACGCAATTAATTGTCGCAGATATTGCACCAGTTAGTTATAGCAACCGACATCAACAG…
fig|67575.5.peg.1983	PF00561.15	1.3e-07	Abhydrolase_1	N	0.154	Unknown	2	ATGAAGCATCAACAAAATTCCATTTTTGTTGATTTACAACAGTACCAGCTGCATTTGCGACGGTTAACACCGCTACAAAATACTGTTAGCCCTATTTTATTTTTACATGGTGCTATAGAAAATGGTCGTATTTTTTACAGTCACTCTGGCAAAGGTCTGGCCTGTTATCTGGCCGATCAGGGGTTTATTGGCTACTGTGCTGATTTCGCTGGTCGGGGCTTATCGCAGCCATCACTAAGCAGTGGTTTTAATCAGAGTCAAAATCAGGTTATTACTAAAGATATTCCTGCATTAATTAACTATGTTTATCAGCAACATCAACAAGCATTGACGGTAGTTGCTCATTCTTGGGGGGGCGTGTTGTTAGCGGCTACCTTAGCGCGTTTTCCAGAGTTAATG…
fig|67575.5.peg.2353	PF00561.15	2.3e-12	Abhydrolase_1	N	0.147	Cytoplasmic	9.26	ATGGCAGAGATCCCGCACACTGGCAAACCTGTTCTGGTATTACTGCATGGCTGGGGGGTTAATCAGGGAGTTTGGCAAACTCTGCTGGCAGATATTCCGACCGGTTTTCACGTGCTTACCCCAGATATTCCGGGTTTTGGCTTGGCGCAGTCGCTACCTCAACCGTATAATTTTGACGCTGTTTTAGCTGGGCTGGCGCGAGAAATTCCGGATAACAGCTTGCTCTGTGGCTGGTCGCTTGGTGGCTTGTTCGCTATTGCGCTGGCCGCACGTTACCCGGCTAAAGTACGCCAGCTAGCTTTGGTTGCTGCAACACCCTTTTTTTTGCAGCATGCAGACTGGCCGGGCATGCAAGCATCAGTTATGCAGCAGTTTGCTCAGTCGTTGCAACGTGATTTA…
fig|67575.5.peg.2386	PF00561.15	2e-13	Abhydrolase_1	N	0.231	Unknown	2	TTGCAAGCTCAGATCAGACCAGCATATTGCAGTACATTTAAAGCTCCCTGGTGGCTTAAAAATGCCCATTTGCAAACTATTTTTGCGAAGTACCTAAGCCCCAAAGTACAGCTTAGCAGTCAGGCTGAATTATTAAGGCTAGCCGACGGTGATGAGATACAGCTGAACTGGACCGAATTACCCGCAGCTAACGACACCCGGCCGTTGGTGGTATTACTGCATGGCCTGGCTGGCAATATCGATAGTCATTATATTCAAGGATTACTAACCGTATTAAAACAAGCTAACTGGCCAGCAGTACTGATGCACTTTCGTGGCTGTAACGGCCTACCGAATAAACTGCCACGTGCTTACCATAGTGGCGATACTGGCGACTTTGCTGCGGTTATTCAACATATT…
fig|67575.5.peg.2504	PF00561.15	1e-05	Abhydrolase_1	N	0.206	CytoplasmicMembrane	9.82	TTGGTAGTCGGTGTTATTGTGCCGCAATTAAACGCTGCGCCTAAAACTGAAACATACCAAAGCTTTAATGTGGACGTGGTTGGTGCGGGTAAGCCGGTTATAGTTATCCCTGGCCTAATGTCAGATAGCCGCATTTGGCAAGACACCGTCACCGCACTGCAAAACGATTATCAGCTGCATGTAATTAGCATTGCTGGTTTTGCTGGCACCCCCGCTATTGCGGGCGAATTGCTACCTACCGTTAAGCAAGACTTACTACGTTATATTCAACAGCAGCAATTGCAGCAACCGGCCATTGTGGGACACAGTTTAGGGGCGTTTCTGGCTTTTGCTTTAGCAAGCGCTGCGCCAAAGCAGATAGGCACGGTGGTAGCCGTAGATGGCCTGCCGTATATTGCG…
fig|67575.5.peg.652	PF00561.15	6e-23	Abhydrolase_1	N	0.246	Cytoplasmic	9.26	ATGCGAATCAACAATATTAGTCAATTAACGTTGAAAACACCCGTTATGGATCATTCACTTAGTTTATGCCTGACTGGCTATAAAAATAATTTACAATTAGCCGCGCTGGCTAATCAGCCCGCCTTTAAGACCGGGCAGCAGCCGGTGTTGTGCTTGCATGGTTGGTTAGATAATGCCGCCAGCTTTATCCCGCTGGCAAAAGAGCTGACGTCGTTGCCCCTGCTAGCACTTGATTTCCCCGGCCACGGTCACTCGCCATTTCGCTATGCTGACAACCATTATTATTTTTTTGACTGGGTGGAAGATTTGGTAGCCTTGTGCCAAACCCAAGGCTGGCAACAGCTAACTATTATCGGTCACTCGATGGGTGGTATGGTGGCGACCGCGTTGGCCGCGGCT…
fig|67575.5.peg.884	PF00561.15	3.8e-08	Abhydrolase_1	N	0.12	Cytoplasmic	9.26	GTGGATTTAATTCCCTGGCACTACCCTACTCATTATGGTTTCACTTTACGGGGTTATCATAGCCAACCCAGCGGTAAACCATTGTTACATATGCTGCATGGTAATGGTTTTTGTAGCCGTACTTACCTGCCACTATTACGACACTTAGCGCCCTATTTTGATTTTTTCTTGTCCGATGCTCAAGGTCATGGTGATAGTGATCATGGGGGGCCTTTTTTAGGTTGGAACGTCAGTGCACAATTGGCAGAAGCCGCCTTACAGGCTCATCGTCATTTGTTTATTGGTCAGCATATTATTGGCGTGGGCCATAGTTTTGGCGGGGTACTTACCGCACTGATGCATTGTAAAGCCGACAGCCCGTTCAGCCAGGTTATTTTACTCGATCCAGTACTATTTACC…
fig|67575.5.peg.706	PF00574.18	1.4e-84	CLP_protease	N	0.111	Cytoplasmic	9.97	ATGCCAATGTCACGCGATATGACGGACATCATGAACGCTTTAGTACCAATGGTTGTTGAACAAACGGCTAAGGGTGAGCGGTCATATGACATTTTTTCTCGCTTGCTTAAAGAGCGAGTGATATTTTTGACTGGCCAGGTTGAAGACCATATGGCTAATCTAATTGTGGCGCAGTTGTTGTTTCTTGAATCTGAGAATCCGGAAAAAGATATTTATATTTATATCAATTCACCAGGTGGCTCAGTTACCGCCGGTTTATCAATTTACGATACAATGCGCTATATTAAACCTGACATAGCCACAGTATGTGTTGGCCAGGCTGCGAGTATGGGGGCATTTTTGTTATCTGGCGGTACTAAGGGTAAGCGTTATTGTTTACCGAATGCCCGGGTGATGATC…
fig|67575.5.peg.1463	PF00675.15,PF05193.16	5.10E-33,2.20E-14	Peptidase_M16,Peptidase_M16_C	N	0.159	Periplasmic	8.81	TTGGAAAAAGTTCATATAAAGCAAAGTCCAAATGATAACAGAGCCTATCAGCATCTGACACTCGTCAATGGTCTTAAAGTGTTGCTGGTACAAGATAGCCATGCCGAAAAAAGTGCAGCGGCGTTAACGGTTAATGTTGGTCACTTTGACGATCCGGCTGATTATCAGGGCATGGCGCACTTTTTAGAGCATATGTTATTCCTTGGCTCGGCGGGTTTTCCAAAAGCGGGTGAATATCAGCAATTTATGAGTCAGTACGGCGGCAGTCATAATGCCTGGACCGGCACCGAGCATAGCCACTTTTATTTCGATATCGACACACCAAAATTGCAACACGCGCTTGCACGCTTTGCCGATATGTTCAGTCAGCCATTATTTGACGCAGCCTATGTTGAAAAA…
fig|67575.5.peg.410	PF00675.15,PF05193.16	4.00E-34,1.50E-14	Peptidase_M16,Peptidase_M16_C	Y	0.618	Unknown	6.58	ATGAAAAAAATATTGATTATAAGTGCCATGACACTGGCGGTACTCACCGGTTGTGCCGGCGAGCGTAGCGTGTCGTCAGATCCTCAAGCTATGCAGCAACAAATGCAGGTGCTGGTTAGCCCCAATGATAAGCGCGCTTATAAAGTATTGACCTTGCCAAATAAAGTAGAAGTAATGTTGGTATCAGATCCCGAGGCGAAAAAATCTGCCGCGGCGTTAAGCGTCGGCGTTGGTTTGCTGCAAGATCCCATGAGCCAACAGGGCATGGCACATTACCTGGAACATATGCTGTTTTTGGGCACTGAACGCTATCCTGATACCAAAGGATACAGCGAATTTATGACCGCCAATGGCGGTGCGCAAAATGCTTATACCTGGTTAGACATTACCAATTACATG…
fig|67575.5.peg.2207	PF00717.18	1.5e-20	Peptidase_S24	N	0.142	CytoplasmicMembrane	10	ATGGCGGGTTATTTTGCAATATTTTTAGTGTTACTTACGCTGGCCAGTGGCTTAGTGTGGCTGCTCGATGCTTTGGTGCTGGCACCAAAACGTAAAGCACGGCTGGTGTTAGCGCAAAATAGCGCCGGTACTCAGTTAACACATGATGCCACCGACAGCTTGTTAAAAGAGCCGGCATTGGTGGAAACGGCAAAGTCTATTTTTCCGGTAATAGCGGCTATTACCTTGTTTCGATCGTTTTTATTCGAGCCGTTTCAAATTCCCTCCGGGTCAATGATGCCCACCTTATTAGTCGGTGATTTTATTCTGGTAGAAAAGTTTTCTTATGACGTAAAAGACCCGGTATGGCGCAAAACGTTGTATCACAATAAATTACCTGAGCATGGAGATGTTGCGGTA…
fig|67575.5.peg.2338	PF00717.18	8.3e-16	Peptidase_S24	N	0.12	Cytoplasmic	9.26	ATGAGACCATTAACGCCGCGTCAGGCAGAAATTCTGCAACTTATTAAAGATTATCAGGCTGCGACCGGCATGCCACCTACCCGGGCTGAAATAGCTAATCAACTCGGTTTTAAATCGGCTAATGCTGCAGAAGAGCATTTGAAAGCTCTGGCAAAAAAAGGTGTGTTAGAGATGATGCCCGGAACCTCTCGTGGCATTCGATTAGTAGACGATGGCAATGACCCACAGCAACTTGGTTTACCCTTAATTGGTAAGGTGGCGGCGGGCCAACCCATTTTGGCCGCCGAGCATGTGCAAAACCATTACAAAATTGATGCCCATTTATTTAAACCCCATGCCGACTTTTTGTTAAAGGTACAAGGCATGAGTATGCAAGATATTGGGATACTTGATGGTGAT…
fig|67575.5.peg.364	PF00717.18	1.3e-15	Peptidase_S24	N	0.11	Cytoplasmic	9.26	ATGTCTGCAGTATTTCTCGGCAACGCCGATGTGTGGCCAACCCAGCGCATGCCATTTTACAGTGACCCGGTAAAGGCCGGTTTTCCATCCCCGGCGCAAGACTATATTGAGCGCACACTAGACTTAAACGAGCTGTGTATTCGCCATCCTAATGCCACTTTTTTTGTGCGGGTAGAGGGCGACTCTATGATTGACGCCGGTATTTTTGATGGCGATGTGCTGGTGGTAGACCGCTCAATAGATGCCGAGCATGGTGATATTGTGGTAGCGGCTGTGGGCAGCGAATTCACGGTAAAACAGCTTTGCACCCAGCCAGTGCTGCAGTTACTGCCGCGTAATCCGGCGTATCCGCCTATTTGCCTGCAGGATGGCGACGAGCTGAATATTTTTGGTGTGGTT…
fig|67575.5.peg.1959	PF00768.15	1.8e-87	Peptidase_S11	Y	0.748	CytoplasmicMembrane	9.97	ATGAATAGTTATCGTCGCCTCGTCACCAGTAGCATTATTGCTATCAGTAGTTTTTGTTTTATCGGTCTGTCTCAAGCGCAGGTTGTGGTGCCGCAAGCTCCCACTGTTGCCGCTAAAGGCCATATTTTAATTGACTTTGATACCAGCAAGGTTTTATCTGAAGACAACGCTGACATGTCACTTTCGCCGGCCAGTTTAACTAAAATGATGACAATTTACGTCATCGGTACTGAACTGAAGAACGGCAATATTAGTCTGGACGATAAAGTCACTATCAGTGAAAAAGCCTGGGCGAAAAACTTTCCCGGCTCATCATTAATGTTTATTGAGGTAGGCACCCAGGTTAGCGTAGCCGATCTGAATAAAGGTATTGTGGTTCAGTCAGGTAATGATGCCTGT…
fig|67575.5.peg.2068	PF00814.20	1.9e-30	Peptidase_M22	N	0.179	Unknown	2	GTGAATTTACTGGCGCTAGATACCTCTACCGAAGCTTGCTCGGTGGCACTGCTATATCAGGGTAATATTATGGCGCTGGACGAAGTGTGTCCGCAACAACACAGTAAAAGAGTGTTGCCGATGATTGATCGTTTGCTGGCAGAAAGTGGCCTGAGTTTACATGCTTTAGATGGCATCGTATTTGGCCGGGGGCCCGGCAGTTTTACTGGGGTACGAATTGGGGTGTCCGTTACTCAGGGCTTAGCGTTTGGTGCTGATTTGCCGGTGTTTGGTATTTCAACGCTGGCGGCAATGGCTCAGGCAGCGGTGCGTTTGTATCAAGCCAGCCAAATTGTGGCAGCAATTGATGCGCGAATGGCCGAGGTGTATTTGGCCAGTTATCGTTGTGGTACTACTGGT…
fig|67575.5.peg.560	PF00814.20	1.7e-102	Peptidase_M22	N	0.102	Extracellular	9.71	ATGCGCGTATTAGGTATAGAAACATCTTGCGATGAAACCGGTATTGCTATTTATGATGGTGAAAAAGGCTTACTTAGCCATGTACTGTATAGCCAAATCTCGTTGCATGCTGATTACGGCGGGGTAGTTCCAGAACTGGCGTCGCGTGATCATGTTAAAAAAACGCTGCCATTAATTAAGCAAGCGCTGCAGCAAGCAGGCCTTAATGCCGCTGATATTGACGGCGTAGCCTATACTGCCGGCCCGGGTTTAGCAGGTGCCTTACTAGTAGGCGCCACTATTGGCCGCAGCCTGGCCTATGCCTGGCAAAAACCGGCGTTAGCGGTACATCATATGGAAGGCCATTTGTTGGCCCCCATGCTGGAAGAACACCCGCCAGCGTTTCCGTTTTTGGCGTTA…
fig|67575.5.peg.1787	PF00877.14	2.2e-13	NLPC_P60	Y	0.785	CytoplasmicMembrane	9.86	ATGAAGCTAAGTTGTTGTTTTTTATTGGTAGTATGCTTAAGCGCTCTCTGTTTTCAGCAAGGTGCTTATGCCGAGTCAGATATTCCGTTGTTAAAAACCGAACAGCTGCATGCCCGCTATTGGTTGCAGCAGTTGACAGACGCCAACACGGTATTGCTGAATCAGGCCCAAATAAGTGCCCGTAATGTCCAAACCTATGCGCAGCAAGCCAGCATGACCGAGTTGGCCAGTTTGCCCGCCAGCTTTTCAGCCGCGGCATTAACCGCCATTATTGTTAATGCCAGTGCCAACGCTGACCAACCACGATTTTACAGCGATGGCCGCGCCGTTAGTGCCGCACAATGGCAGGCTTACCAGCAACGCTTAAATACTGACGCCGTACGAGCTAGCAACCCACTG…
fig|67575.5.peg.2251	PF00883.16	5.1e-98	Peptidase_M17	N	0.091	Cytoplasmic	9.26	ATGTCTAATTCAACGCCAGATATATTACAAATCAGTATTGCTGCCGATAAAGCGGCAGAAAAGTGGGGTAATAATGCGTTATTAAGCCCGACTGCGCACGGCTATCAAATTCATTTAGCTGAAAATGAGTCACTGCGTGCCATGCAAAAGGCTGGTCGTAGTCTGGATAATCTGGGTATTTCTAGGTTGCAACTTAGTGGTATCGGCTGGAGCAAAGACTTGCAATGGGCATTTTATCAGGGGTTTTGCAATGCCAGAAAACACGATGGCATTAGCTTTAACGACGAGCAAGGTGCTGCCTCTGAGTTAGCAAAATTGGCGCAGTGTTTCAGTTTCGCTAAAAAAATGATTAATGAAACCCCCGAAGTATTATCGCCCGTAGCATTGGCAGAGCAGGCA…
fig|67575.5.peg.2658	PF00883.16	3.2e-121	Peptidase_M17	N	0.131	Cytoplasmic	9.97	ATGGAGTTCAGCGTTAAAAGCGGAAGTCCGGAAAAACAACGTAGCGCATGTATTGTTGTTGGTGTGTATGAGCCACGCCGTCTTTCCGCAGTAGCAGAACAGCTTGATAAAATTAGCGAAGGCTATATCAGCAATTTATTACGCCGTGGCGATTTAGAAGGCAAACCCGGCCAGATGCTATTATTGCATCATGTGCCAAATGTATTGAGCGAGCGGGTATTGCTGGTTGGCTGTGGCAAAGAGCGTGAATTAGATGAGCGGCAGTATCGGCAAATTATTGCCAAAACGATCAGCACATTGAATGAAACCGGCTCAATGGAAGCGGTATGCTTTTTATCAGAATTACATGTAAAAAGCCGCGATACCTACTGGAAAGTGCGTCATGCAGTAGAAACCACT…
fig|67575.5.peg.3002	PF00883.16	2.7e-111	Peptidase_M17	Y	0.873	CytoplasmicMembrane	9.76	ATGTTTCGTCTTTCTACCTTGGCTGCACTATTGCTGGCCACTTACAGCGCTAACGCTGATCAATTTGCCATTAAAGCTAGCGCCAATGTCGCACATTCAGCCGATACCCTATTACTGCTGGTTAGCCCGGACCAACTAAATACTAATCCACAACTGGCCGCCATTAGTAAACAAGAAAACTTTAGTGCCGAGCATGGCAAAACCCTAACCTGGCTGGCCCCGGCTGCACCATATGCCCAGTACCAGCGAGTAGTACTAGTTGGCGCTGGCGAGAGCGAGCTACTTACCCCGTACCAAGTTAGTTTGTTAGGCTCAACCGTGGCGCACTCGTTGCTAAATTCAGCAGCTCACACTATTCAGCTAGATTCCACCTTGCTGCAATCAGCAATTGCCCAACCA…
fig|67575.5.peg.3409	PF00883.16	2.6e-52	Peptidase_M17	N	0.115	Cytoplasmic	9.26	ATGATAGATGGCACCGCTTATAAGAATGGCGATATCATTACTTACAAAAATGGCGTTACAGTGGAAATTGTAAACACGGATGCTGAAGGCCGAATTGTACTAGCAGATGGCTTATTACGTGCTGGCGAATTGGGTGCGAAACGCATTATTGATGCGGCCACGCTAACGGGCGCAGCGCAGGTTGCGGTAGGTACAGAATATAATGCGTTATTCAGTGTAGACGAAGAGTTCGCCGAGTTCGCATTGCAAGCAGCGCAAGCGGAAGCCGAACCATTATGGCGTTTACCACTTACCCCATGGCATCAAGATAACTGCCCTTCAGCGTTTGCCGATACGGCGAACAGTAAGCCAGTAAAAGGCGGAGGTGCGGGCGGTGCTAGCAATGCAGCCGGTTTCTTA…
fig|67575.5.peg.2960	PF01019.16	5.9e-150	G_glu_transpept	Y	0.798	Periplasmic	9.76	ATGAAGCCGCCCTATCTGTTGTTATCTGGTTTAAATCTGCTGCTGGCCAGTTATTTTATTGTTGCCGCACCCGTGCAGCAGGAAATTCGTGAGCCTGAAGCTGCCACCGGATTAACGCAACAGCAATTAATTAGCAGTAAACATGCCATGGTAGCGGCGGCACACCCGCTGGCGGTAGCGGCTGGGCAACGTGTGCTGGCCAAGGGGGGTAGCGCAATTGATGCGGCCATTGCTACTCAATTAATGTTGGGTTTGGTTGAGCCGCAAAGTTCAGGGATTGGCGGTGGTGCCTTTATTTTACATTGGCACAAAGCCGGCCAGCGTTTAACCAGTTTTGATGGCAGAGAAACGGCACCAGCAACGGCGACTGACCAATTATTCACTGAAAATGGTAAAACG…
fig|67575.5.peg.385	PF01019.16	1.6e-157	G_glu_transpept	Y	0.726	Periplasmic	9.76	ATGAAATTTCGCTATTCGCTCCGTTTGCTCGCCAGCGCCACTTTGCTGGCAAGCTGTGCCAGTACCGCTTATGATCGGGTTACCGGCCACGATTTTGCCAGCCGGTCTGAAGTTATTGCCCAGCATGCCATGGCAGCCACCAGCCATCCGCTAGCCACCCAAATTGCCCTGGATGTGATGAAACAAGGTGGCAACGCCATTGATGCCGCTATTGCGGCCAATGCGGCGCTGGGTTTAATGGAGCCGACGGGTAATGGTATTGGTGGCGATTTATACGCCATTGTCTGGGACGCCAAAACAGCCAAACTGCATGGCTTAAACGGTTCAGGCCGCTCCCCCCTTAGTTTAAGCTATGACATGCTGGCCAACGAACTAAAAAAACTGGGCCGCACCGATTTA…
fig|67575.5.peg.8	PF01112.13	2.6e-88	Asparaginase_2	Y	0.647	Periplasmic	9.44	ATGAAAACGATAAAAATACCAGCAATAACATTAAGTATATTGGTACTTGTAAGTGGATTTACTGAGGCTAAGGCTCCGGTAGGCATTGTGATCCATGGCGGTGCCGGTACCATTGAGCGCAGTCAGATGAGTGCTGAGCAACAACAACAGTATGAAGCAACCCTAACCGATGCTGTTAATAAGGGTTATCAATTATTAGCGGCGGGTGGCACAAGCCTGGATGCGGTAATCGCGGCGGTTACCCTATTGGAAGACTCCCCCTTATTTAATGCCGGTAAAGGCGCGGTATACACCTGGGATGAAACTCACGAGCTTGATGCTGCCATTATGACCGGGCAGGATCGTAAGGCAGGTGCGGTTGCCAGTGTTAGTAATGTCAAAAACCCGATCTTATTAGCG…
fig|67575.5.peg.826	PF01136.14	1.8e-32	Peptidase_U32	N	0.122	Unknown	2	ATGCAATTCTCATTAGGCCCGGTGCTGTATTTTTGGCCGAAAACACAAATGCAGCAGTTTTACCGAGACGCTGCAGACAGTGATGTCGATATTGTTTACCTAGGTGAAACCGTCTGCAGTAAGCGACGCGAGCTGAAATTTAACGACTACTTCGCCCTGGCTCAGATGCTACGTGAAGCTGGCAAGCAGGTGTGTTTATCATCAATGACCTTATACGAGGCGCCGGGTGAATTAAGAGAGCTTAGAAAGTATGTCGATAATGGTGAGTTTTTAATTGAAGCTAATGACGTAGGCGCTATCAGTATGCTGCAGGAGCAAGGCCTGCCTTTTGTCGCCGGCGCTGCGATAAACTGTTACAACCAGCATACATTGCGCCGACTGGTTAGTATGGGGCTTACA…
fig|67575.5.peg.827	PF01136.14	9.8e-64	Peptidase_U32	N	0.117	Cytoplasmic	8.96	ATGGAGCTGCTCTGTCCCGCCGGCAGTATGCCGGCACTAAAGGCCGCTATTGAACATGGCGCAGATGCCGTTTACATTGGCTTAAAAGACGACACCAACGCCCGGCATTTTGCAGGGTTAAATTTTGACGAGCACCGGCTAAAAGAAGCCGCCCGCTTTGTGCATCAGCATGGCAAAAAGCTGCATGTAGCCATTAATACCTTTGCCCACCCTAACAACTTTCAACGTTGGCGGCAGGCGGTGGATATGGCCGCTAACGCCGGTGCTGACGTGCTGATCCTGGCAGATATTGCCGTGCTGGCTTACGCGGCAGAGCGTTACCCTAAAGTAGAGCGGCACTTGTCGGTGCAAGCGTCAGCCACCAATGCTGCTGCCATTAATTTTTACCGCCAGTTTGAC…
fig|67575.5.peg.851	PF01136.14	1.8e-91	Peptidase_U32	N	0.311	Cytoplasmic	8.96	ATGTTAAAACCTGAATTACTTTCCCCTGCTGGTAGTCTAAAAGCCATGCGGTTGGCGTTTGCTTATGGTGCCGATGCGGTGTACGCCGGCCAGCCAAGATACAGCCTGCGGGTGCGTAATAACGAATTTGATTTAGCAGCGCTAGCGACAGGAATTAGCGAGGCGCATGCGCAGGATAAAAAGTTTTATGTAGTGGTTAATATTGCGCCGCATAACAGTAAAATCAGTAGTTTTATAAGCGATATGGCGCCAGTGGTAGCTCTCATGCCGGATGCACTAATTGTATCTGATCCCGGCGTGATCTATCTGCTGCAGCAGCACTTTTCAAATATGCCGCTGCACTTGTCGGTGCAGGCCAACACGGTAAACTGGGCAGCAGTGAAATTCTGGCAGACATTG…
fig|67575.5.peg.1275	PF01161.15	5.6e-37	PBP	N	0.092	Periplasmic	9.44	ATGACTGAATTGCGTTTCACCCTTCGTAGCCCAGAGCTGCAAGAAGGTCATTTTATGGCGAAAGAGCATGAGTTTGATGGGTTTGGTTGTAATGGTAAAAATATTTCGCCTGAACTGAGCTGGCAACATGCGCCCTCGGCTACTAAAAGCTTTGCTATTACGGTGTTTGATCCAGATGCACCCACCAGCTCAGGCTTTTGGCACTGGCTGGTAACAGATATTCCGGCTGATGCCAAAGGCTTGGCCCGAGGTGCTGGTAAAGGCAGTTTACCGCCAGGTTGCCGCCGTTTTACGAATGACTATGGCAGTAAAGAATTCGGTGGCGCTTGCCCGCCTGAAGGCCATGGTATGCATCGCTATCAATTTACTGTGTGGGCGCTACCAGAAGACACTCTGGCG…
fig|67575.5.peg.2806	PF01244.16	7.7e-29	Peptidase_M19	N	0.172	Unknown	2	ATGCAGGTAAACTTTGGTTCATCCTTTGTTACCGCCATGGCTAACCAGTATGGTGTGCTGCGTAAAGCGGCGGCAAAACAAGCCGGTGTCGCCGACGATGATGCCTTTGAGCTGGCGTTTCGTCAAACACAGCCTTACCCATTTGCCACCTTAGATACCGTGCTGGATCATATTGATCATGTCGTGAAATTAGTAGGTATTGATTATGTCGGCATAGGCTCAGACTATGATGGTGTTGGTGATTCACTGCCTATTGGTTTAAAAGACGTAGCCAGCTACCCCAACTTAATCGCCGGTTTACTGGAACGGGGCTACAGTGACGCGGATATTGAGAAGATTTTATCAGGTAACGTACTGCGGGTATGGCGCCAGGTAGAAGCTTACGCTGTCGCTCACTAA
fig|67575.5.peg.2441	PF01252.13	1.5e-47	Peptidase_A8	N	0.112	CytoplasmicMembrane	10	ATGCAATTGTTTAAAGAGACTGGCTGGCGCTGGTGGTGGCTTATTCTGGCATTTATTGTGCTGGACCAGCTCACCAAACAATTGGTGCACCAGCAAATGGCGTTATATGATTCTATAGCGTTATTACCATTTTTTAATCTGACGTATGTGCGGAATTACGGTGCAGCTTTTTCATTTTTGAGTGATGCCGGTGGCTGGCAGCGGTGGTTCTTTACTATTATTGCCGTGGTGATTAGCATGGTTATTGCCGTTTGGTTAAGCCGGGTTAGCCGGCACCAGCTAAAGCTAAACCTGGCGTTGGCGTTAGTATTGGCCGGTGCCATTGGTAATTTAATTGATAGGCTGGTTTTTGGTTACGTAATTGATTTTTTTCATTTGTTTTATCAAAACTGGCATTAT…
fig|67575.5.peg.2726	PF01312.14	9.3e-104	Bac_export_2	N	0.103	CytoplasmicMembrane	10	ATGGCAGAAGATTCCGGCGCAGAAAAAACCGAACAGCCCACCCCGAAAAAGCTGCAAGACGCCGCCGAAAAAGGCCAAATTGCCCGCTCGAAAGAACTGGGCACCGCTTTTGTGTTAATCGCTAGCGCGGCGTCAATGCTAATGTTTGGTAAGATGTTGGCGATGGGGGTGCTAAATGTCGGGCAGCGAATGCTGCACCTTGATCAGAAAGATATGTTTGATACAAATTCAATGTTTACCGCCTGGACCGAGGTAGGCAAAGAGCTGTTACCGCCACTGGCCGCAATTTTCGCCTTTATTTTGGTGGCAGCGTTTGTGGGTAATTCTTTATTAGGCGGCTTTAATTTTAGCTGGCAGGCGGCCGGACCAAAATTGAGTAAAATGAGCCCGCTGAAAGGC…
fig|67575.5.peg.3056	PF01312.14	7.5e-12	Bac_export_2	N	0.109	Unknown	2	ATGTCAGAGCAGAACAATGCGCCCACAAAGCCTGCTCATAAAAGTGCAACCGCGTTAAAATATGATGGAAAATCGGCACCGACCATCGTTGCAAAAGGCCATGGCGAACTTGCTGACGATATTATTGCACTGGCCAGAGAGCATGGGGTGTTGATCCATCAGGATGATGAGCTAAACCGACTGCTCGGTCAGCTACAATTAGGCGATAATATTCCAAAAGAGTTGTACGTTGTTATTGCCGAGCTTATTGCCTTTTCTTATGTGCTACAGGGTAAATTTCCTGAGCAATGGCAAAATATTCACCAGCGAATTGATTTAAAAACCTAG
fig|67575.5.peg.31	PF01343.13	1.3e-44	Peptidase_S49	N	0.104	CytoplasmicMembrane	10	ATGTCTGACATCAGAAAAGGTCCCATTCGGCGCTTCTTTGGCGCTATTTGGCGTGTTTACCGGGGTTTTCGCGCTACCGTGCTTAACCTATTATTTATTTTTATTGTTGCCATTGTGCTCATCGCGGTATTTAGTGGTAAAGACAAAGTAAAAATAGCAGATACCGCCGCCTTGGTGCTTAATTTACACGGTGATTTGGTTGAAGAAAAACGCTGGGTCGATCCGTTCTCCAGTTTGGTTAATCAAGGCTTAGGCGCAGCAGAAGATTCACCGGAAATGCTGGTGTCGGATATAGTTAAAGTGATTGAGACCGCCACCACAGATAACCGTATCCAGGCGATGGTACTTGACGTCTCAGCTTTACGCTCTGCCTCACTGGATAAAATGCAGCGGGTAGGT…
fig|67575.5.peg.617	PF01343.13	2.1e-41	Peptidase_S49	N	0.196	CytoplasmicMembrane	9.82	TTGGCATTTTTATTGGAATACGGTATGTTTTTGGCAAAGGCAGCAACCATTGTCTTTGCTATCGCTTTGGTGGTGGGTATTGTGGTGAGTGCTAGCCACAAGCCTAAAAGTAAGAAAGGTCAGCTGGAATTTACTGATCTGGGTAAACACTATCAGCAACAAACTGCAGAGTTACAACAACGCTTACTTGACAAAAAAGCCTTTAAGCAGTGGCAAAAAGTACAACAAAAAGCTGACAAGCGGCAAATAGCGGAGCGACCTTGCCTATTTGTGCTTGACTTTAATGGCTCGATGGATGCTCGCGAGACCGATTCATTGCGCGAAGAGGTTACTGCGTTACTCGCTGTTGCTAAACCACAAGATGAAGTTTTGCTGCGGCTGGAAAGTGGTGGTGGTGTG…
fig|67575.5.peg.1760	PF01427.12	7.8e-47	Peptidase_M15	Y	0.787	Unknown	6.49	ATGAAAACTGCCTTGATAACATTATTGTTAGTGGCTAGCCCCTTGCTCACGGCGGCCGAAAAGACCGAGCCCAGCGTACCAGCCGATTTTACTGATGTGGCAACGTTGCTGCCCGCAGCACAAATTCATATGGCTTACCTTGGTAGCAATAATTTTGTTGGCAGCCCGGTAGAGGGTTATCAGGCTAATAAATGTTATTTACAAGATAATGCCGCCCTGGCACTGGTGCAGGCGCAGCAAACTGCTGCTGCCAAAGGTTTAACGCTATGGATTTTTGATTGTTACCGGCCACAACGGGCGGTTAACCATTTTATGCGCTGGGCCAGTGACTTAACCGATATCAGCACCAAGGCAGACTATTACCCAAACCTGAACAAAGACCAGCTGGTGGGTGACTAT…
fig|67575.5.peg.2553	PF01431.16	3.4e-69	Peptidase_M13	Y	0.644	Unknown	6.49	ATGAATAAAGTATCCGCCCTAGCATTAGGTGTGGCGCTATCGCTAGGCTTAGCTGCTTGTAGCAGCCAACCGACCGGCAGCAACACCGTGCAGCAGCAACCACAACTTAGCTCAGGCATTAGCCCAACCAATATGGACACCACGGTAGCGCCGCAGCAAGATTTTTTCCGTTATGTTAATGGCAACTGGTTAAGCAGCACCGATATTCCGGCCGACAAAGCACGCTGGGGTAGCTTTGATGAACTGCGCGAAAACGCAGATAAGCAAGTGCTGGCGATTATTCAGGAACTTGCGGCAACCGCGCATGCAAAGGGCACTGATGGCCAAAAAATGGCTGACTTATATCGCTCTTATCTTAATGAAGAATTAATTAACGTATTAGGCTTAAACCCGCTGCGT…
fig|67575.5.peg.489	PF01431.16	2.5e-69	Peptidase_M13	Y	0.686	Unknown	6.49	ATGAAAAAGCTTACTTTAGCCGCCGCCTCTGTAGCGTTGGCACTTGGCCTAACGGCGTGCAACAAGCCAGATACCGATACCGCGCAACAACAAGTAGTAGCCGCAGAAGCTGCTGCGCCGCGAGTGTCTGGTATTGACTCGCAGTATTTTGATCCGGCAGTAAAATTCAGTGAAGATTTTTTTCTGGCGGTAAACGGTAAATGGTTAGCCGAAACGCCTATTCCGGCTGATAAAGCCTCGTATGGCTCGTTTCATATTTTGAATGATAATTCACAGCAAGCTGTTAAAGCCATTATTGATGAAGTATCAGCCCGTACCGATTTAAAAGCCGGTTCAGACGAGCAGAAGCTGGGCAACTTTTATAATAGCTTTATGGACGAAGCCACCATTGAAAGCAAG…
fig|67575.5.peg.2766	PF01432.15	1e-130	Peptidase_M3	Y	0.647	Unknown	6.49	ATGCGCAAAACATTACTTGCTACCGCGATAACAGCTATTTTTGCTCTGAGCGCTTGCTCAGACAATAGTGCTCCCGCTCAGGTAGAAAACACACCATCAGCCGCTGAGACTACAGAAGTGACTAGTACTAACCCGTTTTTTAAGCAAAGCAGTTTGCAATATCAGGCACCAGATTTTAGTGCTATAGATGATGACCATTTTTTACCTGCCTTTACTGAAGGTATGGCTCAGCATATGGTTGAAGTAGAAGCTATTGCCAATAATGAAGCGGCACCAACCTTTGAAAACACCTTGGTTGCACTGGAAAAAAGTGGCGAAATGCTTACCCGGGTGTCGCGGGTATTTTATAACCTTATTGGCACCGACAGTAACCCGCAGCGCCGGCAGCTGCAGTCTGAG…
fig|67575.5.peg.426	PF01432.15	2.3e-156	Peptidase_M3	N	0.15	Cytoplasmic	9.26	ATGTCGCAATCCGTGCAGGCAGGCAGCAACCCATTGCTGGCTTTTTCCGATTTACCGCCTTTTTCTGCTATTAAGGCCGAACAGGTTAAACCCGCTGTCGAAACGGCAATCGCTGAAGCCCGCGCTGCCGTTGAGCGGCTGTTAAGTGCCGGCGAAATAAGCTGGAACAGCCTGGTGACGCAGTTAGAACAAGACAGCGACCGTTTAGGTAAATTATGGTCACCGGTGTCGCATTTAAATTCAGTATTAAACAGTGCCCCACTGCGAGAAGCCTATGAAAGTTGCTTGCCGTTGCTGTCTGATTTTAGCACCTGGCTGGGTCAGCATGAAGAGTTGTATCAGGCTTATCTGCAGCTGGCACAAAGTGCTGAATTTAGTGGCCTAAGCCTAGCGCAACAG…
fig|67575.5.peg.161	PF01433.15	1.1e-61	Peptidase_M1	N	0.117	Unknown	6.29	ATGAGCAGTAATTCAGCACGAACGAGCAGGCGATTAGTTGATTACCAGCAGCCCGATTTTTTAATTCCGCAAATAGAGCTTACCTTTGATTTAGGCCCTGATAGCACTACAGTAAAAGCGTTGATGCAGGTTAAACAACAGACTGCTGGCGCGGATTTGGTTTTGGATGGGCAGCAGTTAAACCTGAGCTATATTGCGTTGAACGGTGTTGAACTTACGCCTGATGATTATCAGCTTAGTGCTGATCAACTAATTATTGCCAAGGTTCCAGTTGAGTTTACGTTAGAAATTATTACTGAAATTAATCCGGCAGCAAACTCAGCGTTAGAAGGGCTTTATTTGGCGAACAATGTATTTTGTACGCAATGCGAAGCAGAGGGCTTTCGCCGCATAATGTTT…
fig|67575.5.peg.3320	PF01433.15	6.2e-62	Peptidase_M1	Y	0.834	CytoplasmicMembrane	9.76	ATGCTGATCCGATTTATAGTGCTGTTTAGCTTGCTGTTAAGCAGTGCCGCCGCCCACAGCGCCGCTGACAGTTACACCTACGCCAATTATCAGCAGGTGACAGTTAAAAATCTGCATCTGGATTTAACCATTAATTTTGAGCAAAAAACCCTGACGGGCTTTGCCGATTTGCAGCTTAACTGGCTTGATAGCAGTGCAACCGCTATATATCTCGATACCCGTGACCTGTTAATTGACCGGGTGTATGCTAAAACCAGCGCCGGCAGTTGGCAAAAGGTACCTTTTAGTCTGGCTGCACGCGATGCCGTATTGGGTAGTAAACTGACTATTCGCCCGGCATTTAACGCACAAACGCTACGCATTTACTACAGCTCTACGCCAGAAGCTTCGGGCTTGCAA…
fig|67575.5.peg.3306	PF01434.13	2.7e-83	Peptidase_M41	N	0.242	CytoplasmicMembrane	10	TTGAGCGACATGGCAAAAAATCTGATTGTCTGGTTGATTATCGCAGTAGTATTGATGTCGGTGTTTAATAGCTTCGGCCCCAATGAGAGTGCAGACAGACAAACCAGTTATACTCAATTTATTAAAGAAGTGAATCAAGGCCAGATCAGCGAAGTCAAAATTGAGCGTAGCGGTGTTATTACCGGTTTGCGCAATAGCGGCGAGCGGTTTGAAACAGTATTGCCGGTTAACGACCCACAATTAATGGCCGATTTATTGGAAAATAACGTTCGGGTGTTAGGCGCTAAGCCAGAAGAAAACAGCTGGTTGGCAACTATTTTTATCTCCTGGTTTCCAATGTTGCTATTAATTGGTGTCTGGATTTTCTTTATGCGACAAATGCAGGGCGGCGGCGGCAAA…
fig|67575.5.peg.1105	PF01435.13	7e-29	Peptidase_M48	N	0.162	CytoplasmicMembrane	10	ATGGCCAGTAATTTTTTCAATCAGCAAGATTTAGCCCGTCGTAATACCAAGATGCTGATAACGCTGTTTAGCCTGGCGGTATTGTTATTGCTGTTATTAACCAATGCACTAGTATTAATTGGACTTGGTTTAGTTGACTTGCAACAGGTTAATCCCACTACCATGCTGCGGCAACACCTACCCTGGCCAACTATTTTTTTTACTAGCATAGTGGTTGTTGCTGCAGTAAGCATAGCCGTGTTAATTAAATGGCAGCAACTTAAAGGTGGTGGTAAGGTCATTGCAACCAGCCTCGGCGGTAACCGCATTGATGCAGCCAGCAGCGATCCTCTCGAACGCCGTTTGTTAAATGTGGTAGAAGAAATGGCCATCGCCGCCAATCTGCCGGTACCCCCTGTT…
fig|67575.5.peg.2489	PF01435.13	2.8e-41	Peptidase_M48	Y	0.779	Unknown	2.5	ATGCTGAAGACGTTTTCACTGGCGGCGGTTGCTGCAATGGTTTTAGTAGCGTGTGCGCAATCTCCCACCGGGCGCAATCAGATAATGCTATTTGATGATAGCCAACTAAGCAGCATGGGCGAGAAAACGTTCGACATCATGAAAGCTGAAACGCCCATTAGCAAAGATGCTAAAACCAATAATTACGTGCAATGCATAGCCAGTGCATTGCTCAGAGTAACCCCGGAGAAATACCTGACTAACCCTTGGGAAGTTGTGGTGTTTGATAGTGAGCAAGTAAATGCGTTTGCTTTGCCCGGTGGTAAGATAGGCGTGTACACTGGCCTGTTAAACGTAGCTGAAAATCAAGAGCAATTAGCCGCCGTAATTGGCCATGAAATTGCGCATGTGATTGCCGGT…
fig|67575.5.peg.46	PF01435.13	9e-45	Peptidase_M48	N	0.175	CytoplasmicMembrane	10	ATGAAAAGAGTTTTGCTGTTTTTGGCAACAAACCTGGCGGTTATTCTGGTACTGAGTATCGTGTTGAATATCGTCTTTAGCTTCTTCGGGATAGATCACAGCAGTATCAGCGGTTTGCTGGTGTTTGCTGCAATTTTTGGTTTTGGTGGTTCTTTTATCTCTTTAGCATTGTCGAAATGGATGGCGAAACGCTCTACCGGTGCGGTGGTAATTACCCAGCCCCGAAATGCGACTGAGCAGTGGTTGATGACGACGGTTGCCCGACAGGCAAAACAAGCCGGTATTGGCATGCCAGAAGTAGCCGTTTATGACTCGCCGGAGATGAATGCTTTTGCCACCGGTATGAATCGTAATGCGGCGTTAGTTGCGGTCAGTACAGGTTTGCTGCGTAATATGAAA…
fig|67575.5.peg.973	PF01435.13	6e-29	Peptidase_M48	Y	0.648	Unknown	4.9	ATGAAAGCGATTGCAGTACACCAGTTTATTATGAGTTGCTTGTTCGGTATTGCTATTATGGCAGCACCCACTCAGGCACTTTCAGGACTACCCGATATCGGTGGTAATGCGTTTTCTACTCTTACCCCGGAAAAAGAAAAACAATTGGGTGATGTGCTAATGCGGCAAACCCGAGGCAGCCTGCCAATGGTTTACGATCCCCTGCTGGATGAATACATTAATGATTTAGGCAATAGGTTGGTTGCCCGCAGCAACGACGTCAAGTTCCCATTCAAATTTTATTGGGTTAACAATAAACATATTAATGCCTTCGCCACGCTTGGCGGTAATATTGCCTCTCATACCGGCACTCTGGCGGTCTCTGATTCAGAAAGCGAATTTGCCTCGGTAATAGCACAT…
fig|67575.5.peg.952	PF01470.12,PF04389.12	1.90E-53,2.10E-38	Peptidase_C15,Peptidase_M28	N	0.209	Cytoplasmic	9.26	ATGGTTAATGTACTGATCACCGGGTTTGCTCCCTTGGCCGGCGAAACACTGAACACCTCGTGGCAGGTGGCTAATGCACTTAACGGCTGGCAGTGTGATGGCGAAGTAACAATAACCGCGCTGCAATTACCCTGTGTCTTTAAACAAAGTTTACTGGCGCTGGAAAAAGCGATTACCCAACTAAAACCGGTGCTGGTGATTATGCTGGGCCAGGCAGCTTGCAGCGGGCTAAAGCTGGAAAAAATAGCCAGTAATTATATCAACGCCGGCACTGCCGATAGCTGTGGCCAGCAACCACGCGACAGCCTTACCGCATCTCACGGTCCGGCTGCCTATTTTAGTAATTTGCCCATCAATGCCATATTAGCCGCGCTACATTTACAGCATATCCCAGCCCAG…
fig|67575.5.peg.1227	PF01476.15	5.2e-07	LysM	N	0.53	OuterMembrane	9.93	ATGCAGAAAATTTTGGTGGGGCTAACGCTGTGTGCCGTGGTAACCCTCACAGCTTGCGTGTCAGAAAGCAGCTACGTCGGATCTGACCGTAAGGTTGGTCAGCGTAATCTTGACAATAGTGAAGCCGCTCGTACCCGAATTTCTCTGGGCTTAAATTATTTACGCCGCGGTGATACCACCCAGGCTAAATTTAATTTAGAGCGAGCCAGGGCATTCGCCCCCGATATGCCAGAGGTATACAATGCTCTGGCATTTTACTTTCAAGCTGTGGGTGAACATGCTCAGGTTGAGGAAGCCTATAAGCAAGCTTTATCAAAAGATAGCAAAAACGCCGATGCTTACAATAATTATGGCGCCTTTTTATGCCAGGTAGGTAAGTACGACGAAGCCGAAACGTTA…
fig|67575.5.peg.1250	PF01476.15	6.5e-14	LysM	Y	0.876	Unknown	2.5	ATGCTGAAAAAAATTGCAATATCTGTGGTCGTGTTGTTCTGTTGGCTGTCATTTAGCCTGCAGGCAGACGTCCTACAAATCAGACAGGATGCTCCCGCTTCCTATGTGGTAAAAAAAGGTGATACCTTGTGGGATATTTCTGCGTTGTACCTTAATGAGCCGTGGTTATGGCCTCAATTGTGGCAAATGAACCCCCAGGTTGATAATCCACATTTAATATATCCAGGCAATGTGCTTACCCTAACTTACGACAGTATGGGACGGCCAAGATTGGCTGTGAATGATAACGTTAAGCGCTTGTCGCCTGAAGTTCGAAAGACGCTGAAGGGTGACGGTGCCATAACGACCTTGCCGTTAAGTATGATTCGACCTTTCCTGACTTACGAGCAAGCATTGAGC…
fig|67575.5.peg.2582	PF01476.15	2.2e-10	LysM	Y	0.77	Unknown	2	ATGAAAAATAATAATAAATTTCTTAGCTGCGCCGGTTTAACCATTTTATGGTTTTTTTCAGCGTTAAGTTATGCCAGTAATCAGGTGCAAAGTATCCGTATTTGGCCTTCACCGGATAACACCAGGGTGGTATTTGATTTATCGGCCGCACCACAATATAAAAGTTTTAGTCTGGACAATCCGGATCGACTGGTTATTGACCTAAGTAATATTGTTGGCGGCGCTGCATTACCCAAAATAAAGGGCGATTCACCACTGATTAAATCTATTCGCAGCAGCGGCGATAATAACAGTATGCGAATAGTGCTCGACTTAAGCAGCCCACTAAAACCGACGGTTTTTTCGTTAACGCCTACCGCCCCTTATGGTCACCGCTTGGTAATAGATTTACCCGACAAG…
fig|67575.5.peg.680	PF01476.15	2e-13	LysM	Y	0.659	Unknown	2	ATGCTTTTTAAAATCTCTGCCGTCATGTTAGTTGCGCTGCTTAGCGGCTGTGTCGGCACCACAGGTTCCGTTCCGGAAATTACAGAAATCATTAAAAAAAAGACGACGTCGGTTAAGTTATCGGGTGCTAGCGCTGAAGATATTGCCAATCGATTGTGGCTTGGCGATAATCCGCCGGAACAGTTAGTACCGCTTGATGCCACCGAATTAGAAGACCTATGGCAACGTATTCAACTACAACTTACGTTCAACGTGCCGCAAACTCGGCCAATTGTTGAACAACGTAATTTCTACAGTCAGCATCAGAGCCTTCTTGACCGGGTGTCGAATAGAGCACAACCGTTTTTATATTATATTGTGCAGGAACTTGAAAAACGCAATATGCCACTAGAATTGGCG…
fig|67575.5.peg.1814	PF01478.13	1.5e-28	Peptidase_A24	N	0.154	CytoplasmicMembrane	10	ATGAGTGTATTAGCCGAGTATTTAAGCCAGCAGCCGGCGGTATTTATTAGCCTTACTGCAGTTATTAGTTTACTAATAGGCAGCTTTTTAAATGTGCTGGTGTACCGGCTACCAAAAATGATGGAGCGCGAGTGGCAGCAAGAATACCAAGCGTATTTTCAAGCTGATGCGGTTGTTACTAGCAAAGGCAACGCCGCAGGCGCTAATGCTACTAGCCAGGCGGCAAGCGCTAATGCCGCACAAAAAGCCGCACGTTATAATCTGGCGGTGCCACGTTCAGCCTGCCCCAACTGCGATGCACCCATAGCCGCGCGCGATAATATTCCGCTAGTTAGCTGGCTGCTGTTAAAAGGCCGCTGTCGCCACTGCAAAACCCCAATAAGCAGCCGCTACCCGGCA…
fig|67575.5.peg.2767	PF01523.11	1.6e-67	PmbA_TldD	N	0.146	Cytoplasmic	9.26	ATGCAAGTAACAGAACAAAACGTCTGGCAAGAAATTGCCGAAGTAAAACAAGCCGTCAGTGCCGTGTTGGCTCGCGCTAAGCAACTGGGTGCCAGCAGCGCCGAAGCATCAATGAGCCGCACCCGTGGGTTAAGTATCGAAACCCGCCACGGCGAGGTAGAAACGGTGGAGTTTAACCAGGATGGTGGTCTGGGTATTAGTTTATATTTTGGTCAGCGTAAGGGCTCGGCATCTACTGCCGATTTAAGCCCACAGGCACTGGAGCGGGCGGTAGCTGCTGCGGCCGATATTGCCCGCTATACCTCGGAAGACCCGCATGCTGGCGTTGCCGAAGCCGGTTGGCTAGAGTTAAGCCCACCTGACTTAGATTTATTTTATCCCGACAGCATCAGCACCGAG…
fig|67575.5.peg.2770	PF01523.11	9.3e-67	PmbA_TldD	N	0.098	Cytoplasmic	9.26	ATGAATGCAGTTGAACAGAATTTAATTACCGCCTCCGATCTTACCATGGCTGATTTAGAGCATACCCTTGGTTATTTATTTGGCCATCAGCTCGATTATGCCGATTTATATTTTCAATCCAGCGTGCATGAATCCTGGGTGTTGGAAGATGGACTGGTAAAAGACGGCTCTTTTAATATTGAACGCGGTGTTGGGGTACGGGCCATTAGCGGTGAAAAAACCGGCTTTGCCTATGCTGATACCATTAGTAGTGCTGCCTTACAGCAAGCTGCAGGTGCGGCCCGCGGTATTGCCAGCCATGGTCAGCAAGGCCGGGTTAAAGCCTTTAGCAAAAGTGGTAACAGCAATATTTATTTGCCTTGTGAGCCACTGCAAAGCCTAAGCAATACTGAGAAAGTG…
fig|67575.5.peg.1001	PF01546.23	7e-38	Peptidase_M20	N	0.168	Cytoplasmic	9.26	ATGAACTGGCTAGATCCACTACACAACCCGGTATTATCTTTAGCAATGGATTTACTCTCTCGTCAATCTGTTACTCCTGAGGATGCGGGCTGTCAAACATTGATGGCGCAACGATTGGCCGCTGTTGGCTTTAATATTGAAATAATGGAGTTTGCAGACACTTTAAATATGTGGGCAAGACGTGGTGGTGGTAAACCGCTTTTCTGTTTTGCCGGCCATACTGATGTTGTGCCAACCGGGCCATTGTCGCAGTGGCACACGCCGCCATTTACTCCCACTATTATTGGTGACAGCTTGTTTGGCCGGGGCGCAGCTGATATGAAAGGCAGTCTGGCAGCAATGATTATTGCCACTGAACGGTTTTTAGCCGAGCAGCCTGCCCCCGCATTTGATCTTGCT…
fig|67575.5.peg.2627	PF01546.23	3.9e-31	Peptidase_M20	Y	0.802	Unknown	4.9	ATGCGTTGGTCATTGTTAAATTTAAGTCTAAGTTTAAGTTTATTGCCTTTTTTATATGCGCCATTTGCTATTGCCCAGCAGCGTATAGCACAGCCGCGGCCAGAAGCAGAACAGCAGCTAAATGCAGAGCAGCGGCCAGCGCTAAGCCTGCAAATTGAAAAAGTAATGCCAAAGGTCATTGAATGGCGGCGCGACATTCACCAGCACCCAGAGCTGTCGAACCGTGAAGTGCGCACCGCGGCCAAAGTTGCCGCGCATTTAGAAAAACTTGGCTTAGAGGTACGTACCGGCATTGCCCACACCGGCGTGGTAGGCATTTTAACAGGTGCTAAACCCGGCCCGGTAGTTGCGCTACGCGCCGACATGGACGCACTGCCAGTAACCGAGCAAACAGGTTTA…
fig|67575.5.peg.551	PF01546.23	1.4e-21	Peptidase_M20	N	0.288	Unknown	2	GTGTTGCTAACCAATTTATCAGGAGTATTTGTGGCTGCTTTAAGTGCGCTATATCCGCAACCATTATGGCAATGGTTTGAACAAATTTGTGCTATTCCGCACCCATCAAAACATGAACAAGCATTAAGCCAGCATATTCAGGGTTGGGCCAGGGATAAAGGCTTTAGTGTAGTTGAAGACAATGTTGGTAACCTGATTATTAAAAAGCCGGCCACAGCTGGTATGGAAAACCGTAAACCGGTGGTTATTCAGGCGCATTTAGATATGGTGCCACAAAAGAATGCCGACAAAGAGCACGACTTTACTAAAGACCCTATTGAAGCCTATGTTGACGGTGACTGGGTAACCGCCAACGGCACTACGCTGGGTGCAGATAATGGCATTGGCATGGCCTCAGCA…
fig|67575.5.peg.1128	PF01551.17	1.5e-24	Peptidase_M23	N	0.307	OuterMembrane	9.92	GTGTTAACCGGTAGCCTGATGATACGTCATTTCATTACTCACCTTGGCCAACAGGTACTATGGTTGTTATTGTTGTGCTGTGCGTTAACTATAGCACCTGCTTTTGGCTTGCAGGAAACGCAGCAAGTGCAACAACAACAAGAACTGCAACAAGTTCAACAACAAATAAAAACCACCGAGCGCCAGCTTAAACGTCAGCAGCAGCAACTTAATAAATCAGCAAAACAGTTGCAGCAGTCAGATCGGGCATTGGCCAAAGCGTCAGCATTGCTGCTTAACACTGAGCAACAACTTGCCGATCTAAAGCAACGTGGCCAGCAATTACTTAACCGTGAGCAGCAGTTGAAAACTGAGTTGCAACAACAGCAAGACTTATTAGCCGCTCAGTTAAAAAGTGCT…
fig|67575.5.peg.123	PF01551.17	3.5e-22	Peptidase_M23	N	0.12	CytoplasmicMembrane	9.82	ATGGCTACTGTGCTGGTGGTGCAGGCAGCTGAAGAGATATTGCTAAGTGGTAAGCTTACCCAGGGTAGCTTAATCCGGGGTAAAGCGCCCGCTGGGGCTAAAGTATGGTTTAATAACCAGCCACTTAGCATTACCCCAGAGGGGCGCTTTGTTTTTGGCATCGGCCGTGATGCCGCGCTTAACCACCAACTGACTATTGTTAAAACCGATGCCAGTCGCAACGTTATGCCGCTGACATTTAGTGCCCGCCAGTACGATATTCAGCGTATTAGCGGGGTAGCGCAAAAGTATGTAACCCCCCCGGCAGAAGTGACAGAGCGCATTAAAAATGATACCCGCAAAGTACAAGCTGTACGTAATACCTTAACCGCTAATACCGCTATTTTTAGTGCGCCACTA…
fig|67575.5.peg.2165	PF01551.17	8e-31	Peptidase_M23	N	0.351	Unknown	2	ATGCGGCAACTGGTAGCAAAAATTCCTTCTAAACATCGGGCACTGATCCTAGCGGTGTCAGTGGGTATGGCTATTGTGTTGTTACTTCCGTCTGAGCAAGCATCAGCCTCTAGAAGCAGTAATAATAATGCACTGGAAGTGGGTAAACGTTACAGTCTTGATATTCCACAATCTGAACAACAACTTACCGAAGCTGCTGCAACTGATCTGAATGTGCTAGCCTTAGAAACCGAGCCAGAAGACCTGCTGCAGTGGGCCAGCCTGCAAGTACAGCGTGGCGATGTATTGTCTAGTTTATTCCGTAAAGCTAATGTTAGCCAACAAACCATGTTAGCTATTCTGGACTTGGGTGACAGCACCAAAACACTGACCAAATTGTTTCCGGGTGAAACCCTGGAA…
fig|67575.5.peg.2219	PF01551.17	3.2e-30	Peptidase_M23	N	0.108	Unknown	4.74	TTGCACCAAAACCGTAGCATTTGCTGCGGTTTTGCTTTTTACGACAGTAATGAAAACCTTGACAGCAGCAACAAAGCCACCTATTTTGACTTCCTGTTTTGTTTTTGGCCATTGAAAAAGCTGTCATATCAGATGAAAGATCGCATTATTATCTCGGTATCGAGCATCAATGGTACCCGCCATTTTAGTATCAGTAAGTTGTTTAAACGCAACGCGGTGATTAGTTTATGGTTAATTTTATTTACTGTTATTATTACCGCAGCGGTTATAGATTATTTACTACAGACTGTCGATCATACCAAAAGTCAACAACAACTACTCACCACCCAAGCATCAGAACTTACTGCTGAAATTAACGAACTTAGTCAAACACGTGAACAATTACAACATGAGCTTGCA…
fig|67575.5.peg.400	PF01551.17	3.4e-32	Peptidase_M23	N	0.159	Unknown	2	ATGATATTGAATTATTATCAGCAATTACGGCAACAACTACCGCCAATTCATCAGCGCATGATTGTGTTGTGTTTCTCGCTATTAGCAATACTGCTTGTCTGGCCGCAGCCGCGCAGCACGAATTTAAATTTATCATCATTGTTGTTTGCTGAAGGGGTGATGCTAAGCCACCGGCAAAACTACCTGCTTATTGAAGATGGCTGGCTGACCCGCTGGCAGCAATGGCTGCAGCCAGAGCCTGTTGAAAACCCCTACCTGAAAACTTATGCTATTACCTCGGGTGATAGCTTAAGCCGGATTTTTCAGCAGTTTGGTTTTGGTTACAGTGTGGTACAACGCATTATGGCGGCTGATGAGTCGTTGCTGGCGTTAGATGTTTTACAGCCGGGAAATCGGCTG…
fig|67575.5.peg.2117	PF01551.17,PF01476.15	3.20E-28,9.30E-06	Peptidase_M23,LysM	N	0.197	OuterMembrane	9.92	TTGTATGCAATTGCTTTTCGGGCCGGGTTGGATGTGCGTACCCTGGCCAGCCGTAATATTATCAGAAGCCCCTATATTATCTACCCGGGGCAGGTGCTGCAACTTACCGGCTCTGCGTCCCAAATTACCGGTAGTACTGTAGCGAAAGCATCCGGTAATAAGTCAAATACCGCAAAACCGGTGGTACGGCAGGCTGCTGGTGCAGCGCCTGCCAACTCAAACCAAGTAAAATCAAATAGTTCAGCAAAAGTCACTAAACCTGTTGCGTCGTCAAATCAAACAGGCTATGTTCGAACTGCACCAAATAAAGAGAACAAAAATACTACAAAAAACACCCAAAGCGGAAACAAAGTGCAATGGCATTGGCCAGTTAGAGGCAAAATAATTTCTCGTTTTTCA…
fig|67575.5.peg.1108	PF01694.17	1e-27	Rhomboid	N	0.156	CytoplasmicMembrane	10	ATGCATAAGCTGGCAGAGCTGAACAGTGCAAAAGCAGCATTATTATTTGCCGATTATTGTAAGAGCCAGGGACTTGAGGTTAGCGCTGAGCTGACTAATAATGGCCCGGCACTGTTGCACTGCAATGACGCCGATATGGCACAGGCAACTGAGCTACTTAATGAATTTATTCGCCAGCCACATCACCCGCGTTATCAGGCTGCTGCCTGGCAACGCAGCCAGCCAGCAGCGCAGAGCAGTCGCCAGCCGATGATCACCATTCCATGGCACAACATACGCACCAGTCCGCTAACAGTGTTGGTGTTATTATTATGTTTGGCGGTATATGGCTGGCTGCTGGTCGATTTTCAAGCTGCCAGAACCAGCTTACAGTTAACTGAGCCAAGCCAGCTGTGGCGT…
fig|67575.5.peg.2961	PF01694.17	2.8e-07	Rhomboid	N	0.154	CytoplasmicMembrane	10	ATGCTGGCGTTATTTATCAAAAAACAGGGTTATGCTGCATACTGCATGCTGCTTTTGTTGGCGGTATTATTGTTTGTTTTACCCAGTTCTTGGCAGCAGTTATTAGCCTATCAACGCGAAAGCCTGGCGAGCGGTGAGCTATGGCGATTAATCACTGGTCATCTGCTGCATTCTAACCTTTATCATTTACTGCTAAATGGGGGCGGATTACTGATAATAATGCTGCTACATGCCAGTTATCAGCGCCAGCTTGCGCTACTGTGGCAACTGCTTTTTACCGCTATTGTTATCAGTAGCCTAATGTATTGGCGCCAGCCCGACATTCAGCAGTATGTTGGGCTGTCGGGGGTGTTACATGGCTTACTTTTTTTTGGCGCGCTGCTGGATATTAAAACCGCT…
fig|67575.5.peg.2010	PF01804.13	1.7e-102	Penicil_amidase	N	0.325	Periplasmic	8.95	ATGAAAGGAATTAAATGGCTGTTGCTAACCACCGTTTTGCTGACAGTTGTAGCAGCTGCAGCTGGTTACTTTTGGCTAAGGCTAAGTTTGCCGCAGTATCACGGCGAATTAGCCGCGGCAGTTGCCAATCCGGTCAATCTGGACCGTGATGCTTTGGGTTATCTAAGCGTAACGGCAGCAGATCGAAACGATGCAGCCTATGGTATGGGTTTTGGGCATGCGCAAGAACGTTTTTTCCAGATGGACCTAGCAAGACGCAGTGCTGCCGGCACGCTGGCTGAATTATTTGGCGAACGCGCACTGGCCACAGATATTGCGCGCCGCCGCCACCGCTTTGCCGAGCGCGCAGAAATTACTTTAGGCCAATTTATCACGGCAGACTTACAAATTCTCAGTGCT…
fig|67575.5.peg.1007	PF01863.12	1.8e-48	DUF45	N	0.272	Unknown	2	ATGTACTTTGCAATAATGCACGCTACAACCCTTACCACGTCAACAACGCCGGCTAATTATCACATTGTCTATAGCCGGCGCCGAAGTTTGGCTATTGTTGTCAGTAATGGTCAGGTTACCGTGCGGGCACCACTAGGTTGCAATATTAAGCATATTCAGCAACTGGTAAGCGATAAACAGCACTGGATCACTCGTCATTTGCAACGACAGCAGACTGTTACCCCACTATTAGTCTGGCAACAGCGGGGCACCATATTATTTAAAGGTAAACCGTTACCTGTTACTTTTAGTCGTGGCAGTAAAAGTGATGTTAATTTTACTGCTGCAGGCTTAGATATTTGCGTTAGCAGACGTGTTCAGGATGTCGCCATAACCGGCTGGCAAAATACACTACTGGCG…
fig|67575.5.peg.459	PF01863.12	4.8e-15	DUF45	N	0.134	Cytoplasmic	9.26	GTGTTAACCATGCAACAACTACCCTATTTACGCCATTACTCGGCTACGCTACAGCAACAAGTGCGGCAATTACTGGCCGAAGACGCGCTTGGCAGCACCTTGCAGCAACGATACCCGAACCAGAGTCATGCGGTACAAACCGATAAAGCATTGTATGTGTTAACGCAGGATTTAAAAAAGCAATGGCTGAAAAGCAGTGAGCCGGTTAGCAAGGTGATATTTGATCCGAAAATCCATGTCATTAACAACGCGCTGGGCACGCATACACAAATAAGCCGGGTGCAAGGTAGCAAGCTAAAAAGTAAAAACGAAATAAGAGTTGCTAGCATTCTAAAGCAACTACCGCTGCCACTATTGCAAATGATTGTGGTACACGAGTTAGCGCATTTGCGGGAAAAA…
fig|67575.5.peg.677	PF01963.12	2.6e-64	TraB	Y	0.913	CytoplasmicMembrane	9.86	ATGCATTTATTGGTTAAGTTTATAAGCCTATCTTTATTATTGGTTAGCAGTTCACTCTGGGCTGCCAGCGTCTGGAAAGTCAGTAAAGATGGCAATCATTTTTATCTGGCAGGCACCGTCCACTTACTTAGCAAAAGTGATTTTCCGCTGCCATCCGCTTACGACACCGCCTTTAATACCAGTAGTCAGTTGTTATTTGAAACCGACTTAAATGCACTGACCAGCCCAGCCGGGCTGACAAAAATGATGCAACAAAATACCTACAGTGATGGAAAAACCTTAGAGCAAGTGTTATCGCCTGAGATTTATCAACAGCTTAAAACCTACGCCACTGAGCGCAATATGCCGGTTGCGGCTATCAGCCGTTTTAAACCGGGTTTTGCCGCCATGATGTTAGCC…
fig|67575.5.peg.1422	PF01965.19	1.1e-21	DJ-1_PfpI	Y	0.763	CytoplasmicMembrane	9.86	ATGAAACAACTGACCCTGTATATCCTGCTTGTTCTTACCCTGCTTAGCACGCTAACTAATCGCGCAGCCTTTGCTGTCGCGTCCGACAGCAAGCGTATTGTTATGGTGCTAAGTGGTTATGGCCAGCCAGAGCAACAAGCGCCGGGCTATGAGTTTGATGAATTTGCCAAGGCCTATTTGGTATTTCAGGCGCATGGTATTGCGGTGGATATTGCCAGCCCGCAAGGCGGCAACGTAGAAGCCGATAAATACGATCCGGCCAAACCTTATAATCAACAAGTGCTAAACGACGCGGCGATTATGGCGAAGTTAAACAATACCCTTAGCACAGCGCAGCTAAGGGCAGCTGACTATAGCGGCATTTTTATAGTTGGCGGTAAAGGTGCCATGTTCGACTTA…
fig|67575.5.peg.2090	PF01965.19	1.3e-21	DJ-1_PfpI	N	0.188	Unknown	2	ATGAAAAAAGTACTGATATTTGTAACTAACCATGCCACGTTGGGTGAAACCGATGAAGCAAACGGCACTTTTTCACCTGAGCTGACACATGCATTAGCTGTTTTTCTAAAAGCAAATATTGATTATGATTTAGTGTCGGTTAAAGGTGGCAAAGCGCCGCTGTACGGCACGGACATTGAAGACGATGCGGTAAATAGCCACATTTTGGCGAACGGCGACTTCCGGCAACGCATCAATAACACCCTTATAGCTTCGACAATAAATATTGATAACTACGCTGCAATTTTTTATCCGGGAGGTTTTGGCTTGTTGTCGGATTTGGCAACGGATACTGTAGTGGCAAAACTTAGCGCCGAACATTATGAAAATGGTGGGGTGCTTAGTGCAGTATGTCATGGC…
fig|67575.5.peg.3130	PF01965.19	7.4e-08	DJ-1_PfpI	N	0.124	Cytoplasmic	9.26	ATGCTTAAGCCGGATGGTAAAGCGAGTTCTAGTGGCATTAATAATGGTTATGCTCAGTATTTCACATTCACATTCACATCTGATATCGACATCTCAGCTCAACGGAGAACAATAATGGCTAAAAGTAAAAAGACAGCTAAGTTATCATGCAGCAATAGTGAAAGTAAAACGCCTACAGTAAGTGATAAAACTATTCTTAACACTAACTATATCGTCACTGAACAAGCCGAATCTATCAACGAATTTGTCTCGAAGATGCCTAACAGTAGTGATAGGTTGCGTGAATATGGTTACGATAATGCAATAGCACCTACTGCTGGATATACTGTAGCGCAGAAGTCCAGTGAATTTACTGCAAGCACTTGCTCAGAGAAGATTGGTACAGCAAAAACGGGTAGC…
fig|67575.5.peg.369	PF01965.19	1.6e-27	DJ-1_PfpI	Y	0.836	Unknown	6.49	ATGACCAAGCGAACCATTCTATCTTTGGCATTATTTGGCCTTTTAAGCAATGCCGCATTGGCCGTGGACAGTAAAGGCCAGATACTGGTGTTGTTATCGAGCGAGCGCCAACTGCAACTGCAAGATGGCAAAACCGAACCTACCGGTTACTACCTAAACGAGTTTGGTGTACCGGCCGATGCGTTTATAAAAGCTGGTTATAAGCTGGTACTGGCGTCACCCAAAGGCAATGCACCGGCAGTGGATAAAAAGTCGGTTACTACTGATTACTTTGGTGGTAGCGAAGCCGAAATGCAACGCATTACTCAGGTAATTGCCGCACTACCGGGTATTGACGACACCTTGTCGCTCACCGAAATTTTGCAAGGAGGCCTAGCGCACTACGACGCGGTATTTATT…
fig|67575.5.peg.1093	PF01979.15	3.2e-19	Amidohydro_1	N	0.144	Cytoplasmic	9.26	ATGAATCAAAGTAGTGTTGTTACGGATACCTTGCAAAGTATTGCGGTTGCAAAGTTGTTTGACGGTAATAGCTGGCACAGTAATGTCGAACTAAGTTGGCAAAACGGCATGATCTTAACCTTGAAACCCGCTAATGGGCCGGTGCAGGCCGGTATTTTAGTTCCGGGGTTTATTGACCTACAAGTTAATGGCGGCGGTGGTATGTTATTTAATACCGCCCCGGTATTAGAAACATTGCAAACAATGACTCAGGCGCATTGCCGTTTTGGTACTACCGCTATGCTACCGACTGTTATTACCGACGCTTTAACAATAATGCAGCGCGCCGCCGATGTTATCGCGATGGCGTTGACTAAAGGCTTACCGGGCATTATAGGTATACATTTTGAAGGGCCGCAT…
fig|67575.5.peg.1262	PF01979.15	1.7e-12	Amidohydro_1	Y	0.858	Unknown	2.5	ATGCGCCAGCATCTGCTGCTTTGCACCCTACTATTAACTTTTACTACCATGGCTAGCTTACCCGCTATGGCAGAGACTGCTGAACGCACCCCATCCGCACCCGAGCGAAACCAGGGTGAGGGCCCTTATAAGCGACTAATTCTTCGCGGTGGCACGTTAATTAGTGGCGAGGGCGCACCGGCAATAGGCCCGGTAGATATTGTTATTGAAAACGATAGGATTAGCCAGGTAGTGATAGTGGGCTACCCCGAAGTGCCGGTGTTAAACGAAGGCAGACCAAAGGCCAACGCCGGTGATATCGAAATGGACGTTAGTGACATGTATATTCTGCCTGGCTTTGTTGATATGCATGGCCATATTGGCGGCTCGGCCAACAGTATTCCGGCCGAGTATGTGTTT…
fig|67575.5.peg.1367	PF01979.15	4.2e-45	Amidohydro_1	Y	0.855	Unknown	2.5	ATGCATAAAGCATTATTAGCAGTTGCCGTTGGTCTCAGTTTTAGCAGCATGATGGTTAGTGCCGCAACGCTAATTCATGCCGGTAAGTTACTCAGTGTTGAAGACGGAAAAGTATTAACTGAACAGACCATCATTATTGACGGTGATAAAATTACTGCTATTGAAGCAGGTTTTCGACAGCCAGGTAGTGATGATACGCTGATTAACCTGGCGCAGCATACGGTGCTACCCGGCTTGATGGATATGCATACCCATTTTTATACACAATTTAGCCCAACGGTATATAGCGAAGGGCAACGCCTTAACGAAGCTGACTTTGCTTTACGCGGTGCAGTATTTGCAGAAAAAACCTTAATGGCCGGCTTTACTACAGTGCGCGAGCTGGGTGACAACTATCAA…
fig|67575.5.peg.2014	PF01979.15	1e-13	Amidohydro_1	Y	0.662	Unknown	2.5	ATGACACCAGCTCGCTTGTCCATGTTTAGCATGGCTCTGCTTGGTGCTTTTAGCACGGGTAGTATTGCCGATCAAACTTCGCCGCAACTTGGGATCCGCGATAAAACGCCAAACCTAATTGCTCTTATTAATGCCACTGTTGTTACTGAGCCAGGTAAAACCTTGCCCTCTGCCATGGTATTGATCCGCGACGGTAAAATTGAAGCCGTCAGCAGTAATAACGAGGTACCGCAGGGGTATCAGACTATTGATTTAGCTGGTTATCATTTATATGCCGGTTTTATTGACCCCTACAGCCAGTATGGTGTGCCGGCTGCCCCTAAGGGCGAGGAGTTCAGTTTTGGTGGCAAACCAGTTTATGAAAATGAGCGAATAGGTGGCAATGCTGCCAACGCGGCT…
fig|67575.5.peg.2015	PF01979.15	8.7e-07	Amidohydro_1	Y	0.752	CytoplasmicMembrane	9.86	ATGAACAAATTAACTAAGGTTTTAATGCTGGCAACAGCCCTGGTATCTGCAACTGCCGCCGCGGTAAACCCAGTGCCCGGGGCGAAACAGCAACAACCGCTGCTACTACAAAATGCAACTGTGCATAGTGTTAGTTCAGCACCGGCCATTCAAGATGTCTTACTGGTAGAGGGCAAGATTGCTGCGATTGGCACTAATCTGGCGGTACCGGCTGCTGCGAAGCAGCTTGATTTAACCGGTAAACATTTATATCCGGGGTTAATCGCCTTGATTAATCAATTAGGGTTAATTGAAGTAGAAGCGGTTCGTGCTACACGGGATGATCGTGAAACCAGCTCCACCAATCCGGACTTGCAAGTACAGGTAGCCTATAACGCTGATTCTGTGGTGATCCCAACC…
fig|67575.5.peg.215	PF01979.15	4.4e-10	Amidohydro_1	N	0.181	Cytoplasmic	8.96	GTGGCATGTTTCGGTTTTGCTAAACAACGGGTGGCATTTGTAATGCGCCCCTTTAGATTTAGTTTTTTTAAGCCAATGAGTATTGGCGTTGCCTTGCTGTTTAGCTTAGCGCTTGTTTGGGTATGGTATAGCATTTATGACCTTCCGAAAGACCTTAAAACAGATACTGTTAAACTCGCCGCTATCCTGATTAACAATGTCCAGCTTATCTCGATGCGACCTGGTGCACCGGCTATTGAAAAGGGGCGTGCCATATTGGTGGTAGGTGATCGCATTGCCGCAATAGGCGCTGCTAACGAACTGACAGCACCGGCAGGCGTTACCGTTATTGATGGCCTCGGTTACACCATAATACCGGGTTTAATTGATGCACATATACATCTGAGCGATGAGGCTGAG…
fig|67575.5.peg.2472	PF01979.15	9.4e-13	Amidohydro_1	Y	0.616	Unknown	2	ATGTTTAAGTACATTATGCTAAGCATATTGTGTTTTAGCTTATTTGGCTGCTCACCTTCAAATAAGCCGGTAGCGCAAGACAGTGCGCAAGTGTCAAAACAAAGCAGTGAACACTATGCTGTGTTAATTGGCGGCAACAATGTTGGTGCACTCAAAATAGAAAGATTGAATAATGAACTAAGTATTGATTATGGATTTAGCAACAACGGTCGCGGTGCCAGTAGCGTAGAGACCCTTCGGCTTTCTGACGACGGATTACCTTTAGAATGGAAAATTACTGGCAAAACCGTGTTTGGTAATACCGTTGATGAATTTTTTGTTGCCAGTGACGCTAGCGCATCCTGGCAAGATGCAGCTGGCGGTGGTAAAGCAACCTTCTCAGGTAACTCGATTTATGTC…
fig|67575.5.peg.311	PF01979.15	4.5e-26	Amidohydro_1	N	0.133	Cytoplasmic	9.97	ATGAGCCAATTAACCCTGCAAACACCAGATGACTGGCATTTACATTTTCGTGATGGCGACATGTTGCTCGAAACCGTGCCGGCCACGGCCCGTCAGTTTGCCCGCGCCATTGTTATGCCTAACTTAATGCCACCAGTAACCACCGCGGAAATGGCGGTGGCTTATCGTGAGCGAATTCTGGCCGCGCGGCCTGAGGGTAGCAATTTTCAGCCACTACTTACCTTGTTTTTAACCGATAAAACCAGCCGTCAGCATATTGTTGATGCCATGGCCGCCGGCGTAGTGGCCGCTAAGCTTTACCCCGCTGGCGCGACGACTAATTCCAGTGCGGCAGTCAGTGCACTTGACTCGCTATACCCGGTGTTTGAAGCGATGGCCGAACTGGGCATGTTATTGCTG…
fig|67575.5.peg.948	PF01979.15	5.2e-14	Amidohydro_1	Y	0.804	CytoplasmicMembrane	9.86	ATGACAGTATTTAAACCCTGTTTACTGGCGCTAACTATTGCCAGTTTTATGCTACACGCCGAAGACAACGCGCCAACCTGGGATGTGAGTGCGCCACAAGGCCAGTTTGAAACAGTTGGTATAAATGTGCAGCAAGGTAGTTGGATGAATATCACCGTAAGCCCGGATGGTAAAACACTGGCGTTTGACTTACTGGGCGATATTTACACCATGCCCATTAGCGGCGGTAAAGCAACCGCCTTAACTAACGATATAGCCTGGAATATGCAGCCGGTATTTAGCCCGGATGGTAACACCATCGCCTTTACCAGTGACCGTGCCGGTGGCGACAATATTTGGCTAATGAACGCCGATGGCACAAAGCCACGCGCCGTGACTAATGAAACCTTTCGCTTACTG…
fig|67575.5.peg.2929	PF02016.10	2e-94	Peptidase_S66	Y	0.887	Unknown	6.49	ATGAATAAACGGCAATTCTTACAGTCCAGCGCGCTGGCATTAAGTGTGTTACCGCTGGGGCTGTTGTCTCTTAGTAGCAACGCGGCGGTTGGCAATAATGCCGGTGCAGCCAATAGCGGTATCGTTTTACCGAAAAAACTTAACCCGGGCGACACTGTTGCCTTGGTTAGCCCGTCTAAAGCCACCGATGAGCGGCTGGATATTCAAATAGCCACCGAAGTGTTACAGGCACTCGGTTTAAACGTAAAACTGGGGCAACATCTGGATAACCGCCGTGGTCATTTAGCCGGCACCGACCAAGAGCGCGCCAGCGATATTAATGCCATGTTTGCCGACCCTGACGTTAGTGCCATTATTTGTTTACGCGGTGGCTCTGGCGCAGCCAGATTATTACCGCTA…
fig|67575.5.peg.774	PF02163.17	3.6e-70	Peptidase_M50	N	0.182	CytoplasmicMembrane	10	ATGTCGGTATTTTTTTGGAATGCCTTTGCTTTTATTATTGCCTTGGGTTTATTGGTTACCGTACATGAATTTGGTCATTTCTGGGTAGCACGTAAAAACGGGGTAATGGTAAAACGGTTTTCTATTGGTTTTGGCAAGGCCCTGTTTAGCTGGCGTGACCGCCAGGGCACTGAATATGTTATTGCGGCTATACCGCTTGGTGGCTATGTGCGGATGCTGGATGAGCGCATTGACCCGGTGCTGCCGCAGTATGCCGATCAGGCGTTCAACCACAAAACAGTATGGCAGCGCATGGCTATTATTGCTGCTGGTCCGGCTGCTAATTTTATTTTTGCCATTTTTATTTTGTGGTTAATGTATTTAATTGGTGTGCAGGAAGTTAAGCCGGTTATTGCAGCA…
fig|67575.5.peg.296	PF02517.11	7.2e-07	Abi	N	0.151	CytoplasmicMembrane	9.82	ATGCAAGGCCTGACCCAAATCATTTCTTCTTTAGATTTGTTTATAGCCTCTTTACTATTTGGGCTGGCGTATATAAAAACTCAGAGCCTAGCCTTGCCTATAGGGCTACACATTGGTTGGAATTGGTTTCAAGGTAATATTTTAGGTTTTAATGTAAGCGGCCATCAAGCAAATGGCTTGTTAAGCCCAGTTTTTAACGATACTCCGCTGTGGTTAACTGGCGGAGAATTTGGCCCTGAAGCCAGCATATTTTCTGTTTTAGTCGGCGTTGTTGCCCTAACGCTGTTGTATTGTTACAAAGGCAATCATCAAACTGAAGCAAAACTCAACACACCAGATACACAAGAAGCAAAAGCCCATGTTGCCCAAAGCAACTAA
fig|67575.5.peg.1000	PF02557.12	4.8e-29	VanY	N	0.117	Unknown	2	ATGACAACTCTGGTTGCCAGTAAAGATATTTTAACAGGCTGCACCGAAACCCATCTGCAACACGTTGCAGAGGGTATCGCCATGCACCGACAGATGACTTCAGCCTGGCTAGCATTACAGCAAGCGGCAGAAACGGATGGCATTGCTATAAAAATAGTCTCGGGGTTTCGAAGCTTTCAGCGCCAGGCTGCTATCTGGCAGGCTAAGTGTGATGGTTTGCGCCCAGTGTATAATTTAGAGCAGCAACGGGTGCCGGTAACAACATTAACGGGGCTGGATAAACTTGAAGCCATTTTGCTTTACTCTGCCTTACCGGGCGCCAGCAGGCATCACTGGGGCACAGAGTTAGATATTTACGATGCAGCTGCGGTAGCTGCAAATTATCAACCACAATTGCTT…
fig|67575.5.peg.1025	PF02557.12	2.4e-15	VanY	N	0.157	Periplasmic	9.83	ATGACTAGAAATACGGTGATGGAACACCTGCATCCAACTTTCCGGCATAAAGTTGAGTTGCTGTTGCAGGATCTTGCCAATGCAAACTTACCCTTCAGGGTATTCGAGGGCTTTCGTTCACCGCTACGCCAACGCGATCTGTATAGCCAGAGCCGGACTAAACCGGGCCCACGTGTCACCAATGCTGATACCTGGAGTTCAATGCATCAATATGGTGTTGCCGCTGATTTTGTGTTGTATATTGACGGTAAGTGGAGCTGGGACGACAGCGGTGAGCGAAAAAAATGGTGGCAGCAGTTACATAAGCATGCTGCTAAACATGGGCTGCAACCACTAAGCTGGGAACTGCCTCACTTGCAAATGCAGGGCTTGCAGCTGGCACAGTTGCAACGTGGAAAT…
fig|67575.5.peg.3359	PF03412.10	1.6e-36	Peptidase_C39	N	0.127	CytoplasmicMembrane	10	ATGATTTATCAATCTGAAGCCGCTGAATGCGGTCTGGCTTGTATTGCTATGGTAGCCAATCACCATGGCCATCAGCTGGACTTAACCACCTTACGCAACCGCTATAGCGTTTCCCTCAAGGGTGCCAACCTGCAGCAACTTATGCAGCTGGCTAATCAGTTGGGCTTAACGCCGCGCGCCTTAAAGCTAGATTTAGCAGACTTAAAAAACCTGCGCACGCCCTGCATACTGCACTGGGACATGAACCACTTTGTGGTGCTAAAAAAAGTGCACCGCAATGGTATTACCATTTTGGACCCCGCCATGGGCGAGCGGCGTTTAGCGCTGACCGAGGCAGATAAAGCCTTTACCGGTGTCGCGCTAGAGCTAACACCAAGTACCGAATTTAAAAAAATAGAC…
fig|67575.5.peg.3361	PF03412.10	7.4e-13	Peptidase_C39	N	0.148	CytoplasmicMembrane	9.82	GTGATTTATCAATCCGAAGCGGCTGAATGCGGCCTGGCCTGTATGGCTATGGTGGCTAATTACCATGGCAATCAGCTGGATTTAACCACCTTACGTAATCGCTATAGCGTTTCCCTCAAGGGTGCCAACCTGCAGCAGCTAATGCAGCTCGACAGAAAATAG
fig|67575.5.peg.164	PF03572.13	5.2e-51	Peptidase_S41	N	0.093	Unknown	5.41	ATGTTGGCTTTTGCAGTACATGCAGAGCCTGAAAAATCAGAAGAGCAATTTGTGTTGCCACTTGTTGCACAAGCTTCACATCATGCTACGGCCAGTAAAAGGATAACCGCGCTGTTTACCCGTGGCCATTATATCCCTGTACAATTAAATGATGAGCTTTCGGGTCGCATTTTTGACATGTATCTGAAAAACCTTGATTATTTTCGAAATGTTTTGTTAAAAACGGACGTTGATTCGTTTATGCGTTTTCGTGATAATTTTGATGATGGCCTGAACAAAGGCGATTTGGGTTTTGCGTTTGACATGTTTAACCATACTCTCGAGCGCCGTGCTGAGCGTTTTGACTACGCAATAAGTTTATTAAGCCAGGAATTTAATTTTAGTGTTGCTGACACCTAT…
fig|67575.5.peg.2299	PF03572.13	3.3e-19	Peptidase_S41	Y	0.69	Unknown	2	ATGAACAAGCTTCTGATTTTAATATTTAGTATGCTGTTAGTGGGCTGCGGCGGCTCAGACAGTGCTGATAATAGCCCAACGAATGATATTGCTGAATGTAATCGCTCTGATATTAACAGCCAGCTCTATTGTAAGTTATATGCTGATTATCTGTGGTACCGAGAGCTTAAAACCGGTGTTGATCCGCTGGCTTTCAGCACTCCTGCAGCCTATTTAAGGCAAGTTATTGCCGATCGCGATCGTTACAGTTTCGTTATGACGGAGCAGGAATATCAGGATCGATATATAAATGCAGTATTTTTTGGCTACGGTTTTGCTACACAACGCACCGACAACAACACGGCACTGCAAGTGCTTTATGTTTTTAATGCCGGATCTGCCGCCCAGCAAGGTTTACGC…
fig|67575.5.peg.2893	PF03572.13	9.2e-16	Peptidase_S41	Y	0.816	Periplasmic	9.76	ATGTTTACACCAAAGCAACTTGCACTGCTGTGCGGCATTGGGCTGGGCCTAACGGCCTTCACTGCCCAGGCCGATAGCGCAGATAATCAAACCCGTCTGCTACAACAGCCTGATATAACAGCAAATAAGCTAGCGTTTGTATATGGTGGCGATATCTGGGTAACCGACCGGGATGGCCAAAACCCACGCCAGCTTACCAGCCATCCGGCCAGTGAATTTGCCCCAACGTTTTCTCCCGACGGCAATTGGCTGGCCTTTTCAGCCAGTTATGACAACAACACCGATGTGTATGTAATGCCCGCCAGTGGCGGCCCAGCAACGCGGCTAACGTTTCATCCAGGTACCGACACCGTTAATGGCTGGAGTCCGGATGGCAAAAGCGTACTATTTGCCTCCAAC…
fig|67575.5.peg.3159	PF03572.13	5.6e-21	Peptidase_S41	Y	0.895	Unknown	2.5	ATGTTTCGTCAGATACTGTTAATTTTGTCCACCGTGCTACTGACCAGCGCGAATGTGGCCCATGCGGCTGCACCGACCCAGCATTATTCATTGGCCATGCTGCAACAGGATTTTCAGCAGCTTTATCAGGACTTGCAGCGCGGCAGTTACGACTTGTTCGCTCATTATCCGAAAACCCGGTACGACCAGAGCTTTGAGCAATACCTCGTCAAAATTGACAGCCCAATGACAGAATTGCAAGCCAGAAAGCATTTTATGCAATTTGTTGCGCTGGCAAACATTGCCCATACCCGCATCGATTTGCCGGCAGCACAATACCGTGATTTTGTGAAGGCAGGAGGTAAAACGCTGCCGTTCTCTTTTAATATTAATGGTGCTGACGTTAGGGTAGCCAGTTAT…
fig|67575.5.peg.244	PF03575.12	8.4e-10	Peptidase_S51	N	0.242	CytoplasmicMembrane	9.82	ATGGAGCAAATACTGGTGAAGCATATTGTTATTTCATTGCTAAGTTTAAGCGTGCTATTGGGCTGCAGCAAGGCTGATTTACCGAAACCGAAACCTCAGCCTAAGCTTATGCTGGATAAAGGGTCGTTGGTATTAGTAGGCGGGGCTTTGGCAGGGTCGAATGCTGAAATTTATCAGCGATTTATAGCGCTAGCCGGTGGCGAATTGCAGGCCAGAATAGCGGTTATTCCTGCAGCCAGTGGCCAGCCAGTAAAGTACTTTAAGCAGTTTCAAGCCGATATGGTGCGCTATGGCCTGGATGAAGACCAAATGAGCTTATTTCCGGTAGCGGTAGCTGATGATAAAAACACCGCTGATGTAGATGAAAGCACCTGGCGCAGAGGGGCAACCGATACGCAA…
fig|67575.5.peg.3079	PF03575.12	4.1e-13	Peptidase_S51	Y	0.624	Unknown	2	ATGAAAATAAACATGTTCAATAATATTTTTATTTTTTCACTGGCGGCGCTATTGCTTCAGGGTTGCGGTAATTCGCCAGCGGAACCGGCTTTACAAAGCGAATTAGCGTCGATGGCGAACGCTGAGGCTTGTGGCTATGGCAACCGGCCTGACAAACCCGCCAACCTGACCCGTTTTGCACTAGGTTACACTGGCGACGTTTGTGTCACGCTTGAACCGGAAGAGGCGGGCGTGATCCTGATGGGCGGTAGTACCGATGTTGATGCGGTGTTTGCGGAAAAAGTCCGGCCGTATATTCAGGGTGGTAATGTGTTGGTGCTGCGCACCGAGGGCGGTGCAGGTTATAACGATTACCTGCTGCACTTAACGCAAGCTGCCTCGGTTGAAACGTTAATTGTG…
fig|67575.5.peg.3080	PF03575.12	1.6e-10	Peptidase_S51	N	0.379	Unknown	2.5	TTGCCTGGCATTTGCCTGGCGAAAAACTTGGCCTGTATTGGCCATTTCCTAAAAAAACACACTATGCAGGACGTAAAAATGAAAGCACTAAGTCTATTAGGCGTAGTTGCACTATTGCTCTGTGGCAATGCGCAGGCCTGTTTGTTACAAGAAAGTGAGAGAAATAATAACGAAAGCGCGGCTAACGGCCCGCTATGCAGTGGGGCAAGTGTACAGGCTACTATTGGCAACCGTACCGATCAGGACTGGTATTATTTTAACACCAGCGCTAGCGGCGATATCTCGGTGAGTTTAAGTCATAGCAATAATGTGGATTTTGACTGGTTTTTATATCGGGCCAGCGGTAATTATATTGTCTCAGGGCAAAGCAGTGCCACGCCGGAAATGGGCAGTTACGTC…
fig|67575.5.peg.45	PF03575.12	8e-47	Peptidase_S51	N	0.36	Cytoplasmic	9.26	ATGAAATTATTACTACTAAGCAGTTCACGTGCGAACAACAGTGCTTATCTGGCACCTTATATGAACTGGCTGCAAACACATCTGCAAGGTGTTAGCGAGTTGTTGTTTATCCCCTATGCTGGCGTATCGGTAAGTTACGACACCTATTTACAACAAGTCGCGACGGCATTCGCACCCTTAAACATTAACGTCAACAGCATTCACCAATGTACCGATCCTAAAAAAGCACTGGCGCAAGCGCAGGCAATTGTCGTTGGAGGTGGTAACACATTTCAGTTACTTCATCTTTTATATCAACATGATATACTGCAGCTTATCAAGAAACGCGTAACCAGCGGTGTGCCATATATTGGCTGGAGCGCCGGCTCTAACATTGCCGGCAGCAGTATTCGCACCACC…
fig|67575.5.peg.1389	PF04389.12	3.2e-34	Peptidase_M28	N	0.225	CytoplasmicMembrane	9.86	ATGTCGATTACTAAAAGGCTGTACCTGGCTAGCATAGCGATGCTGGTTATCGCAGCTATATTACTTTATACGCTGGCCTGGCCAGCCTGGCAGCAGCAGTTAACTGCAACAGAAAGCAGCCGGCTAGCGTTGCTAATTAACAATGCAAAACCTGCCACAGCGCAAATGCGCTTAAACCATCAGCAGCTGCGTGCCGACCTGAACTGGCTGGCCCACCCTGATCGTCAGGGTCGCAAGCCCGGCACTGTCGGCGGCATTACCGCACGTAACTGGCTGGCAGAGCAGTTTGCCACTATCGGCTTACTGCCGGCAGGTAGTGATCAATTTTTCCAGCCGTTTAGCGTAGAGCAGCACTTTAAAGTAAGCCGCTGGTTACGGGGTCAAAATGGCACTATTGCG…
fig|67575.5.peg.2016	PF04389.12	2.3e-37	Peptidase_M28	N	0.549	CytoplasmicMembrane	9.82	ATGTTGTATAAATTAGCCATCGGCGTCATCTTGGCGTTGTTATTAAACGGCTGCTCTACCAGCAAAGTGCCTGAGCAACGGCTTAATGCCCGCCCGGCAGCCATTGAGGCACATTTGAAGTTTTTAGCCAGCGACGAGCTGGAAGGCCGTGATACCGGCAGCCAAGGTCATCAAATTGCTTCTAATTATATCGCCAGCCAATTTCAGGCACTGGGTTTAGCACCCGCCGGTGACAACAACAGTTATTTTCAGCAGGTACCACTGCGTTCGTCACAATTACAGCAAGCCAGTGTAAAACTGGGTTTTCGACGTGGCGAAGAGCAGTGGCAGCTTAGCTATCCACAACAGTTTTTCAGTGGTGCTTCCCTTAATGAAACTGCGGTAGATGTGCAGGCGCCA…
fig|67575.5.peg.2461	PF04389.12	5.1e-37	Peptidase_M28	Y	0.903	Unknown	2.5	ATGCCAGCCATTATTTTGTTGTGTTTAATGTTATGCGCTGGTAGCGCTCAAGCTCAATGGCTAGTAGATATACAAACGCTTAGCTCTGCTGCTATGCAAGGCCGTCAAACCGGTACGGCAGGCGCTGAGCTGGCTCGGCAGTTTATTCAGGAACGTTACGTAAATCTATCCCTGGCAGGGTTTACCCCAAACTACCAACACAGATTTAACTATGGTTTTGGGCAAAATAAAGTTGCTATTAATATGGTGGGTTATAGGCAAGGTTGCACTTATCCCGAACACTTCATTGTAGTTACTGCACACTACGATCATCTGGGCACACAAGGGCGCAAAGTATTTTATGGTGCAGACGATAATGCCTCTGGCGTAGCCACCATGCTAGAGCTAGCCGCCAGGCTT…
fig|67575.5.peg.2434	PF04389.12,PF01546.23	1.60E-22,9.30E-07	Peptidase_M28,Peptidase_M20	Y	0.783	Unknown	2.5	ATGAAATTGTGGTTAATAACAATAGTAACGGCAGCAACGTTTGCCGTAGCCTGTAATGCCCAAGCCGGGCAACTGCAGCTAAATAACGATCTGCCTTATAAGTTGGTAGAGTCGTTAACCGTGGAAGTAGGCCCGCGACTGGCCGGCAGTGAAGCGGATGCCCGCGCGGTAGCATGGGCTGAACAAAAATTTAAAGAATTGGGGTTTGATAAAGTCTGGAGCGAACCCTTTACTATGCAATACTGGGAGCGCGGCAATGCCAGCTTGCGGGTTGAAGCCCCTTTTAATCAGTCATTGGTATTAACGGCATTAGGTGGCTCAGTGGGTACGCCTTTTGATGGCATTACCAGCCAGGTTGTAATGTTTGATAATCTGCAACAGCTACAACAGGCCGATCCG…
fig|67575.5.peg.122	PF05299.7	5.9e-33	Peptidase_M61	N	0.123	CytoplasmicMembrane	9.82	ATGAACGTAGTCAGTTACCAGTTAAAAATACACGATGTGGCCAGCCATCAAATTGAAATTAGCTTAACCTTTATGCCACGTTACAATGTTCATCAGCTAAGCATGCCAGCCTGGATCCCCGGCAGCTATATGATCCGCGATTTTGCCAAACACTTGCTGGCGATTAGCGCTACTGATGCTACCGGCCCACTGTTGCTAGAGCAACAAGATAAACAACGCTGGCAACTGCAATGCCGGCAACAGCTTGTTACGGTAACTTACTTTGTGTATGCGTTTGATATGTCGGTGCGCGCTGCCTATATTGACGATGAACTTGCCGTGCTAAACCCCGCGGCACTCTGCCTGGCGGTAAGTGATTTAACCGCCCTTCCCCAGCAAATTGTGTTACCAAAACCAGCG…
fig|67575.5.peg.1930	PF05362.8	2e-12	Lon_C	N	0.089	Cytoplasmic	9.97	ATGACCCACACCCATTTGCCGTTAGCACTGGAACCTGCTCACCTTGGCCCACAATTGGACGATGCTCAAATTGAGCTGGCGCTGGCCACGGCTGAACTTATTCCTGGTTTTATTGGCCAGGAACGCGCCAAGTCAGCACTGGCGTTTGCCATTGGCATGGATATGCCAGGTTATAACCTGTATGTAATGGGTGAGCCGGCACTGGGACGCTTTACTCTGGTTCAGGATGTGTTGCAACACGCGGCGGCAGAGAAAGCCACGGCTAATGAGTGGTGCTACCTGAATAATTTTGAAGATGAACGGGTACCAAATACCTTAAGGTTGTTACCTGGCGATGGTCGGATCCTGGTAAAAAAAATAGAAGCATTAATTGACGAGTTGTTGGATACCTTTCCGGCG…
fig|67575.5.peg.1985	PF05362.8	8.9e-07	Lon_C	N	0.127	Cytoplasmic	8.96	ATGGCAAAAGTAAAAACGGCTTATGTCTGCAATGAATGTGGTGCGGACTTTATGCGCTGGCAAGGGCAGTGTAATGAATGCGGTGCCTGGAATAGTATTACTGAAATCCGACTGGGTGCGGTGAAGACTACTGGTACCCGTCAGGGCTATGCTGGTGCTGTGCAAGCAAGTGTTATGCGACTTGATCAGGTTGATTTACAGGAAGTGCCGCGCTTTAGCTCTGGTTTTGCTGAGTTTGACCGGGTATTAGGTGGCGGTATAGTCCCTGGTTCAGCCATCCTGATCGGTGGCGCGCCTGGCGCTGGTAAAAGTACATTATTATTGCAGCTTATGTGTGGTTTGGCTGAGCAGGGCAGCGCCTTGTATGTTACCGGCGAAGAATCATTACAGCAAGTTGCC…
fig|67575.5.peg.704	PF05362.8	2.5e-98	Lon_C	N	0.126	Cytoplasmic	9.97	ATGACAGTAGAACAAACTGAACGTTTGCATATGCCGGTGTTGGCGTTGCGTGACGTCGTCGTTTACCCCCACATGGTTATCCCATTGTTTGTCGGCCGGGCTAAGTCTATTAAGTGTTTAGATGCCGCTATGGATAACGATAAGCAAATTTTTCTGGTTGCGCAAAAAGATGCCACTTTAGACGACCCCACTGCTGATGATTTGTACAAAATTGGTACCGTCGCGACTATTTTGCAGTTATTAAAACTGCCTGATGGTACGGTTAAAGTGTTGGTAGAAGGGGCGAAGCGTGCCCGTTTAGTTGAATTTACCGAGACGGAACATGCCTTCGCCGCGCATATCGACTTGATCCCATCAATTGATATTGATAGCAGTGAGCAGGAAGTTTTTCTTCGTTCT…
fig|67575.5.peg.1873	PF05569.6	2.7e-26	Peptidase_M56	N	0.095	CytoplasmicMembrane	10	ATGTATGAATTCAGCTGGTTGCTGTTTTATTTACTGCTCCACCTGGGGATTGCTGCGCTAACGGTACCCTGGCTGTATTGGCTTGGCAGAAGCCGGTGGCAACCTGCACCGCAACTTATGTTGCGTTGCTGGACCGGCCTTAGCGTACTGCTGTTTATCTTACCTTTGCTGATATTAACGCTTACATCTGAGGGCACCACTGAGTCGCAACGGCTTGGCAGTGACGTGGTTACATTACCCCTTCAGGCCGAACCTTCAGCACAATTGCCATTTTCTGAGCTCGCTACCGCTGAGGCTGCGACAGAAATAGCTCAACGCTGGGCGTTGACGCCGCAACTGTTTTATTTACTGTCGCCATCGGTGTGGTTACTTTTGTTATTGCCGTTAGTTTGTCTGGCG…
fig|67575.5.peg.533	PF06167.7	1.5e-101	Peptidase_M90	N	0.18	Unknown	2	TTGGGGCAAGAACCTTGGCGTCGTTATCAGCGCAGAAAAGTGCAGGCACAGCCATTTTCCACACAATGGCGCGCCATTATTAAACAACGCATGCCTTATTTTCGAGCGTTACCAACCGATTTGCAATTACAGTTAAAAAAACATATTCAGGTATTTATTGCTGAAAAACAGTTTATTGGGTGTGATGGCATTACGGTAACAGATGAAATGCGGGTCACTATAGCGGCCCAGGCCTGTTTGTTATTGTTAAACCGGCCAGACTACTATTATCCGAAGTTACAGCAAATTTTGATTTATCCGGCGGCTTTTATTGTGCATGGCGCCGCACCAGACGCGGCTGGGGTGGTAAGCGAACAGCGGCACGTGTTAAGCGGTGAGTCTTGGGGGCAGGGCAAGGTG…
fig|67575.5.peg.1202	PF07722.8	2.3e-09	Peptidase_C26	N	0.113	Cytoplasmic	9.26	TTGCTGTTAATTATCGACAATTATGATTCCTTTACCTGGAACCTGGTGCAGTATTTTGCCGAGCTAGGGCAGAACGTTGTAGTAAAACGTAACGATGAATTGAGTGTGGCCAAAATAGCGGCACTTTCGCCTGACTATTTAATCATTTCGCCGGGGCCGGGTACCCCGAAGCAGGCCGGGATAAGTTTGGCTGCTATTGAATACTTTGCCGGGAAAATTCCGTTATTAGGGGTATGTTTGGGGCATCAGGCCATTGCGCAGGTTTTTGGTGGCAAGGTGCAACGGGCGGAAAAGGTAATGCACGGGAAAAATTCGCAAATTTATCATCACGGTCAATCGGTTTTTACCGGCTTACCCAGTCCTTTGTCGGTTACCCGATATCACTCTTTGCTGGTTGAT…
fig|67575.5.peg.2104	PF07722.8	1.1e-09	Peptidase_C26	N	0.308	Cytoplasmic	9.97	GTGACGGGTGGCGTGGTTTCCTCCTTAGGTAAAGGCATTGCCGCAGCGTCGCTGGCAGCGATATTAGAAGCGCGTGGCTTAAAGGTTACCATCCTCAAACTTGACCCCTATATTAACGTCGATCCGGGTACCATGAGCCCTATTCAGCACGGTGAAGTATTTGTTACCGAAGACGGCGCTGAAACCGACCTCGATCTTGGCCACTATGAGCGGTTTATTCGTACTAAAATGACTAAACTGAATAACTTTACGCAGGGCCGTATTTACGCCGAAGTATTACGCCGAGAGCGCCGTGGTGATTATTTAGGTGCAACCATTCAGGTTATTCCACACATTACTAACGAAATTAAAAGCCGGGTTATTCAGGGCGCTGAAGGTTACGACATTGCATTGGTTGAA…
fig|67575.5.peg.2500	PF07722.8	2.7e-07	Peptidase_C26	N	0.154	Cytoplasmic	9.26	TTGACTAAGTCCGCCCTGCTCGTACTGGAAGACGGCACCGTATTTCACGGTACAGCCATTGGCGCTGAAGGAGTGTCTGTAGGTGAGGTGGTGTTTAACACCTCGATGACCGGGTATCAGGAAATATTAACTGATCCCTCATATGCAGAGCAAATAGTAACACTCACTTACCCCCATATTGGTAACACCGGCACCAATAGCGAAGACGAAGAATCTGGACAAGTTTGGGCCAAGGGCCTGATTATTCGCGATCTGCCGCTGTTAGCGAGTAATTTTCGTAATCAACTTTCACTTTCTGACTATCTTTCGCAGCATAATATTTTGGGCATCGCCGATATTGATACCCGTAAGTTAACCCGTATTTTACGGCAAAAAGGCGCCCAGAACGGTTGCATCATG…
fig|67575.5.peg.2820	PF07722.8	1.8e-10	Peptidase_C26	N	0.126	Cytoplasmic	9.26	ATGACTACCCTGTATTTATTAGACAATATCGACTCGTTTACCTACAACCTGGTGGATGAGTTTGCCCAGTTAGGGTATGCGCTAAAGCTGTATCGTAATACTGTGCCAGCCGATTATATTTACCAAAAAATGCAACAAGAAACCGGCCCGGTACTGCTGGTGTTATCCCCAGGGCCAGGGGCACCAGCCAATGCCGGTTCGATGCCTGAATTACTGCGCCTGGCGGCAGGCCACTACCCGGTGCTGGGTATTTGCTTGGGTCATCAGGCCATTACTGAGCACTATGGGGGTAGTGTTGGCCGCGCCGGTGAAACAGTGCACGGCAAAACTGCCAATATTACCTTACAAAAGCATAGCGTATTTGCTGGCCTACCCAATCCGTTTCCGGTAGCACGCTAC…
fig|67575.5.peg.2962	PF07722.8	3.7e-45	Peptidase_C26	N	0.156	Unknown	2	ATGGCTAAGCCGGTAATTGCCATAACCGGGCCAGAGCGGGGCGCTTTCGGGCCACGGTTGTTGGTCGCACTCGCTGTGCGTTGGTATGGCGGTATCCCTTTGCAACTTAAGCCCTCTAGTAAACTTGATGCACAGCAATTTAGCGGCGTGGTAATAACGGGCGGCCATGATATTGACCCGGTACTGTATGCCGCTAAAGCTGAAGTACAGCCAAAATATGATTCTGCCCGCGACGAGCTCGAGCTGGCAGTAATAAAACAGGCAGCAGCTAACGATTTACCGTTACTGGGTATTTGCCGCGGTGCGCAGCTACTGAATGTCAGCCGTGGCGGCAGTTTATTGCAGCAACTTACTAAGCTGCGGCAACATACCTCAAAGCGCTGGACGGTATTGCCATTA…
fig|67575.5.peg.1774	PF13650.1,PF00077.15	3.60E-20,1.20E-06	Asp_protease_2,RVP	N	0.19	CytoplasmicMembrane	9.82	ATGCAAGCTCCCGAGCAACGAAGCCCCTTTGCTAAAGCCTTTAGTTGGTTAGCCTGGCTTATATTATTAGTGATGCTATTTCTGTTTTTTCAGGATTATCTGGCGGCAAAACGCAATCCGAATCAGCAGCTGCAAAGCATACAACACAGCAGTGGCGAAATTAGCACGGTGCTTATTCGAAATCGCGCCGGCCATTACGTTGGCACGGCGCTGCTAAATGGCCAACCCGTCGACTTTATGTTAGATACCGGCGCCACTACCGTCGCTATTGCCCAAAGCACCGCTGACAAACTGGGTTTACCACGCGGCCGACAAATTCAGGTGGCAACGGCAAATGGCATTACCACTGCTTATTTAAGCCAGATAGCAACCTTACAATTAGGCGATATAACCCTGCAA…
