# Supplementary material for: Genomic and exoproteomic analyses of cold‐ and alkaline‐adapted bacteria reveal an abundance of secreted subtilisin‐like proteases
Source: Microb Biotechnol. 2016 Feb 1;9(2):245–56. doi: 10.1111/1751-7915.12343 (PMC4767292; doi:10.1111/1751-7915.12343)
Supplement: Supplementary file 4 — Table S3. Complete list of proteins identified and quantified by LC‐MS/MS. [file MBT2-9-245-s004.xlsx]

## Sheet: Results
Table S3. Full LC-MS/MS results		Sample:	A1						A2						A3									B1						B2						B3									C1
Sequence ID	RAST annotation	Mass (kDa)	Score	Significant Matches	Coverage %	Unique Peptides	Adjusted matches (matches/masses)	Norm. adj. matches	Score	Significant Matches	Coverage %	Unique Peptides	Adjusted matches (matches/masses)	Norm. adj. matches	Score	Significant Matches	Coverage %	Unique Peptides	Adjusted matches (matches/masses)	Norm. adj. matches	Average in A	STD	Number of ID in A samples	Score	Significant Matches	Coverage %	Unique Peptides	Adjusted matches (matches/masses)	Norm. adj. matches	Score	Significant Matches	Coverage %	Unique Peptides	Adjusted matches (matches/masses)	Norm. adj. matches	Score	Significant Matches	Coverage %	Unique Peptides	Adjusted matches (matches/masses)	Norm. adj. matches	Average in B	STD	Number of ID in B samples	Score	Significant Matches	Coverage %	Unique Peptides	Adjusted matches (matches/masses)
fig|336831.7.peg.1253	pilus subunit	14.789	2585	56	34.3	3	3.7866	0.0198983	2321	56	34.3	3	3.7866	0.0217653	2475	56	34.3	3	3.7866	0.0226731	0.0214456	0.141478	3	2660	65	34.3	3	4.39516	0.0161348	3416	75	35.7	4	5.07134	0.0192756	2479	58	35.7	4	3.92183	0.0194594	0.0182899	0.186866	3	3102	50	35.7	4	3.38089
fig|336831.7.peg.2697	Nucleoside diphosphate kinase (EC 2.7.4.6)	15.76	1652	64	73.4	9	4.06091	0.0213398	1773	60	63.6	8	3.80711	0.0218832	1560	55	63.6	8	3.48985	0.0208963	0.0213731	0.0494304	3	666	23	58	7	1.45939	0.00535748	626	24	47.6	7	1.52284	0.00578816	465	15	37.8	5	0.951777	0.00472253	0.00528939	0.0536067	3
fig|336831.7.peg.576	Serine hydroxymethyltransferase (EC 2.1.2.1)	45.417	7533	166	57.8	21	3.65502	0.0192068	6311	142	51.6	19	3.12658	0.0179716	6297	144	55.9	20	3.17062	0.0189848	0.0187211	0.0658528	3	882	29	17.3	8	0.638527	0.00234406	1022	32	26.1	9	0.704582	0.00267804	662	21	17.3	8	0.462382	0.00229425	0.00243878	0.0208694	3	1350	33	20.1	7	0.7266
fig|336831.7.peg.3204	hypothetical protein	172.409	25201	605	60.1	74	3.5091	0.01844	23017	566	61	70	3.28289	0.01887	24090	540	55.5	66	3.13209	0.0187541	0.0186881	0.0222464	3	2069	63	17.7	25	0.36541	0.00134143	1881	56	15.4	22	0.324809	0.00123456	862	25	7.7	11	0.145004	0.000719482	0.00109849	0.0332554	3	17986	398	56.2	71	2.30846
fig|336831.7.peg.2167	hypothetical protein	28.848	4543	91	46.9	9	3.15446	0.0165765	4638	86	46.9	10	2.98114	0.0171356	4661	85	46.9	10	2.94648	0.0176427	0.0171183	0.0533333	3	4762	95	45	10	3.29312	0.0120892	4427	98	46.9	10	3.39712	0.0129121	3971	80	46.9	10	2.77316	0.0137599	0.0129204	0.0835376	3	1081	21	16.4	4	0.727953
fig|336831.7.peg.223	2,3,4,5-tetrahydropyridine-2,6-dicarboxylate N-succinyltransferase (EC 2.3.1.117)	29.375	3608	87	46.4	12	2.9617	0.0155635	3344	83	46.4	12	2.82553	0.0162411	3557	89	46.4	12	3.02979	0.0181416	0.0166487	0.133648	3	1278	29	32.1	8	0.987234	0.00362417	1120	27	32.1	8	0.919149	0.00349359	1120	25	28.8	7	0.851064	0.00422281	0.00378019	0.0388844	3	702	20	25.9	6	0.680851
fig|336831.7.peg.3059	hypothetical protein	47.069	5618	137	24.8	12	2.91062	0.0152951	5946	136	24.8	12	2.88938	0.0166081	6029	131	24.8	12	2.78315	0.0166647	0.0161893	0.0774932	3	8275	188	25.9	13	3.99414	0.0146626	6933	166	32.2	14	3.52674	0.0134047	6057	140	30.3	13	2.97436	0.0147582	0.0142752	0.0755332	3	3355	71	20.3	11	1.50842
fig|336831.7.peg.574	Cold shock protein CspA	7.713	418	20	71.4	6	2.59302	0.0136261	581	26	77.1	7	3.37093	0.0193761	501	20	62.9	5	2.59302	0.0155263	0.0161762	0.292953	3	1582	62	87.1	9	8.03838	0.0295092	1861	70	88.6	10	9.07559	0.0344953	1344	48	77.1	8	6.22326	0.0308786	0.0316277	0.25761	3	435	18	71.4	6	2.33372
fig|336831.7.peg.2741	Superoxide dismutase [Fe] (EC 1.15.1.1)	21.636	2609	59	37.1	6	2.72694	0.0143298	2252	52	37.1	6	2.4034	0.0138147	2536	61	37.1	6	2.81938	0.0168817	0.0150087	0.164232	3	1102	26	29.9	5	1.2017	0.00441149	796	17	29.9	5	0.785727	0.00298646	1109	24	29.9	5	1.10926	0.00550394	0.00430063	0.12624	3	1032	24	37.1	6	1.10926
fig|336831.7.peg.3152	Flagellin protein FlaA	28.75	5076	85	53.3	11	2.95652	0.0155363	4131	72	53.3	11	2.50435	0.014395	3844	65	52.9	10	2.26087	0.0135375	0.0144896	0.100276	3	1318	21	31.4	7	0.730435	0.00268145	1114	21	31.4	7	0.730435	0.0027763	704	12	24.5	5	0.417391	0.00207101	0.00250959	0.0382767	3	4307	73	56.2	13	2.53913
fig|336831.7.peg.2749	Aspartate-semialdehyde dehydrogenase (EC 1.2.1.11)	36.625	5765	91	70.5	16	2.48464	0.0130566	5091	87	69.9	16	2.37543	0.0136539	5542	92	62.2	15	2.51195	0.0150409	0.0139171	0.101797	3	669	16	25.4	7	0.43686	0.00160373	739	13	21.2	6	0.354949	0.00134912	355	7	18	5	0.191126	0.000948332	0.00130039	0.0330405	3	551	10	14.7	4	0.273038
fig|336831.7.peg.104	1-pyrroline-4-hydroxy-2-carboxylate deaminase (EC 3.5.4.22)	33.971	3516	82	43.5	13	2.41382	0.0126845	3727	85	43.5	13	2.50213	0.0143822	3541	81	40.9	11	2.38439	0.0142771	0.0137813	0.0951305	3	1163	29	33.4	9	0.853669	0.00313385	882	23	21.4	6	0.677048	0.00257339	812	22	24.7	7	0.647611	0.00321332	0.00297352	0.0348796	3
fig|336831.7.peg.1657	Flagellin protein FlaA	11.295	1891	25	55.2	4	2.21337	0.0116311	2291	30	55.2	4	2.65604	0.0152669	1943	24	79	5	2.12483	0.0127229	0.013207	0.186561	3																						1970	23	56.2	4	2.0363
fig|336831.7.peg.2189	Dipeptidyl carboxypeptidase Dcp (EC 3.4.15.5)	80.473	7940	187	48.8	29	2.32376	0.0122112	7534	186	45.7	27	2.31133	0.0132855	6759	158	49	28	1.96339	0.0117563	0.0124177	0.0785257	3	1713	52	26.9	18	0.646179	0.00237215	1509	47	24.7	17	0.584047	0.0022199	994	27	16.6	11	0.335516	0.00166477	0.0020856	0.0372322	3	2497	59	30.9	19	0.733165
fig|336831.7.peg.191	TonB-dependent receptor	95.423	10304	224	49.7	32	2.34744	0.0123356	9572	211	50.5	32	2.21121	0.01271	8549	192	43	28	2.01209	0.0120479	0.0123645	0.0331998	3	9348	220	34	30	2.30552	0.00846366	8624	215	34.4	29	2.25313	0.00856389	8112	182	33.7	27	1.9073	0.00946364	0.00883039	0.0550689	3	5355	113	41.6	28	1.1842
fig|336831.7.peg.1784	Isocitrate dehydrogenase [NADP] (EC 1.1.1.42); Monomeric isocitrate dehydrogenase [NADP] (EC 1.1.1.42)	80.68	9286	195	52.7	31	2.41696	0.0127009	7685	169	43.8	28	2.0947	0.0120403	7629	156	47.2	29	1.93356	0.0115777	0.0121063	0.0564529	3	1191	31	22	14	0.384234	0.00141054	998	26	16.4	11	0.322261	0.00122488	806	21	16.6	11	0.260288	0.0012915	0.00130897	0.00940547	3
fig|336831.7.peg.1154	Ferric iron ABC transporter, iron-binding protein	36.507	4590	72	58.4	13	1.97222	0.0103639	4888	77	51.3	12	2.10918	0.0121236	5211	78	51.3	12	2.13658	0.0127932	0.0117602	0.125477	3	554	11	18.6	5	0.301312	0.00110613	502	7	18.3	5	0.191744	0.000728798	124	3	7.4	2	0.082176	0.000407741	0.000747556	0.0349571	3	3220	54	49.9	11	1.47917
fig|336831.7.peg.915	Polyribonucleotide nucleotidyltransferase (EC 2.7.7.8)	76.575	7414	167	40.5	22	2.18087	0.0114603	6705	150	38.6	21	1.95886	0.0112595	7072	158	38.8	22	2.06334	0.0123547	0.0116915	0.0583052	3	5264	130	45	25	1.69768	0.00623225	4584	120	38.8	24	1.56709	0.00595634	3941	90	35.3	19	1.17532	0.0058317	0.00600677	0.020498	3	1205	46	16.5	11	0.600718
fig|336831.7.peg.3205	hypothetical protein	77.683	5033	168	25.4	18	2.16264	0.0113645	4032	151	25.4	17	1.9438	0.0111729	3724	146	23.4	15	1.87943	0.0112535	0.0112636	0.0096182	3	256	14	4.1	3	0.18022	0.000661593	223	14	4.1	3	0.18022	0.000684995	201	12	4.1	3	0.154474	0.00076647	0.000704353	0.0055053	3	3574	127	22.4	15	1.63485
fig|336831.7.peg.3287	Pyruvate kinase (EC 2.7.1.40)	51.219	5504	104	52.1	19	2.0305	0.0106701	5477	108	41.8	16	2.10859	0.0121202	4429	93	44.1	18	1.81573	0.0108721	0.0112208	0.0785396	3	1064	27	19.5	8	0.527148	0.00193518	994	24	20.5	8	0.468576	0.00178101	685	17	9.4	4	0.331908	0.00164686	0.00178768	0.0144274	3	1226	27	20.9	8	0.527148
fig|336831.7.peg.3155	Flagellin protein FlaA	16.432	1298	38	44	6	2.31256	0.0121523	990	28	44	6	1.70399	0.00979452	1078	32	44	6	1.94742	0.0116606	0.0112025	0.124388	3	301	10	22.6	4	0.608569	0.00223408	338	12	17.6	3	0.730282	0.00277572	170	5	11.9	2	0.304284	0.0015098	0.0021732	0.0635154	3	1093	31	44	6	1.88656
fig|336831.7.peg.1078	Glutamine synthetase type I (EC 6.3.1.2)	52.068	4494	108	33.9	15	2.07421	0.0108998	4431	105	36.2	15	2.01659	0.0115914	3991	95	38.8	16	1.82454	0.0109248	0.0111387	0.0392234	3	805	24	17.7	7	0.460936	0.00169211	654	21	12.4	6	0.403319	0.00153297	598	22	16	7	0.422524	0.00209648	0.00177386	0.0290514	3
fig|336831.7.peg.1570	Cysteine synthase (EC 2.5.1.47)	34.3	3379	68	54.9	13	1.98251	0.0104179	3257	65	54.9	13	1.89504	0.0108927	3173	65	44.1	12	1.89504	0.011347	0.0108859	0.0464581	3	771	19	21.9	6	0.553936	0.00203352	819	21	20.7	6	0.612245	0.00232708	826	16	18.8	6	0.466472	0.00231455	0.00222505	0.0165987	3
fig|336831.7.peg.1748	Citrate synthase (si) (EC 2.3.3.1)	48.359	3625	98	43.3	17	2.02651	0.0106492	2961	88	46.8	18	1.81972	0.0104597	3041	86	37	16	1.77837	0.0106484	0.0105858	0.0109133	3	1589	52	32.6	14	1.07529	0.00394743	1434	47	31.1	14	0.971898	0.00369408	1318	46	30.4	14	0.951219	0.00471976	0.00412042	0.0534278	3
fig|336831.7.peg.2619	Malate dehydrogenase (EC 1.1.1.37)	32.422	2704	60	39.1	11	1.8506	0.00972474	2835	61	51.3	12	1.88144	0.0108145	2721	55	46.2	12	1.69638	0.0101575	0.0102322	0.0548706	3	2157	47	39.1	10	1.44963	0.00532165	1972	45	32.1	9	1.38795	0.00527543	1571	38	26.9	8	1.17204	0.00581545	0.00547085	0.0299331	3
fig|336831.7.peg.2869	Translation elongation factor Tu	5.377	448	11	60	2	2.04575	0.0107503	337	8	60	2	1.48782	0.00855196	435	10	60	2	1.85977	0.0111358	0.010146	0.139389	3	806	15	60	2	2.78966	0.0102409	793	20	60	2	3.71955	0.0141376	642	13	60	2	2.41771	0.0119962	0.0121249	0.195151	3	613	9	60	2	1.6738
fig|336831.7.peg.2470	Ribonuclease E inhibitor RraA	17.281	861	32	23	4	1.85174	0.00973078	821	32	23	4	1.85174	0.0106438	854	27	23	4	1.56241	0.00935529	0.00990996	0.0662681	3	386	13	17.4	3	0.752271	0.00276161	416	13	17.4	3	0.752271	0.0028593	261	9	17.4	3	0.520803	0.00258412	0.00273501	0.0139504	3	336	10	13	2	0.57867
fig|336831.7.peg.1067	TonB-dependent receptor	74.382	5721	137	44.8	25	1.84184	0.00967875	4694	120	39.7	23	1.61329	0.00927319	4574	110	41.5	24	1.47885	0.00885497	0.00926897	0.0411905	3	5839	132	48.6	29	1.77462	0.0065147	5738	135	44.4	27	1.81496	0.00689845	3572	94	38.4	23	1.26375	0.00627047	0.00656121	0.0316563	3	3928	95	33.6	21	1.27719
fig|336831.7.peg.252	Prolyl endopeptidase (EC 3.4.21.26)	79.351	5896	126	48.3	29	1.58788	0.0083442	5294	122	47.1	28	1.53747	0.00883737	5371	124	48.3	30	1.56268	0.00935689	0.00884615	0.0506404	3	866	28	14	10	0.352863	0.00129537	705	19	11.4	8	0.239442	0.000910095	510	12	5.6	4	0.151227	0.000750358	0.000985275	0.0280176	3	972	24	15.7	10	0.302454
fig|336831.7.peg.105	4-hydroxyproline epimerase (EC 5.1.1.8)	36.488	2427	58	43	10	1.58956	0.00835304	2150	50	34.1	9	1.37031	0.00787654	2313	51	38.3	9	1.39772	0.00836917	0.00819958	0.0279877	3	403	14	16.3	5	0.383688	0.00140853	207	8	12.2	4	0.21925	0.000833346	312	9	16.3	5	0.246656	0.00122386	0.00115525	0.0293667	3
fig|336831.7.peg.1663	Heat shock protein 60 family co-chaperone GroES	10.298	534	14	33.3	3	1.35949	0.007144	524	14	33.3	3	1.35949	0.00781431	586	16	43.8	4	1.5537	0.00930314	0.00808715	0.110512	3	1932	42	71.9	7	4.07846	0.0149722	1752	39	81.3	8	3.78714	0.0143945	1402	29	58.3	5	2.81608	0.0139728	0.0144465	0.0501691	3	929	19	57.3	5	1.84502
fig|336831.7.peg.2527	Alkaline serine protease	79.075	5266	116	29	16	1.46696	0.00770877	4394	113	29	16	1.42902	0.00821401	4172	98	29	16	1.23933	0.00742077	0.00778118	0.0401543	3	1090	35	12.1	9	0.442618	0.00162487	876	34	12.1	9	0.429972	0.00163428	596	22	7.9	6	0.278217	0.00138046	0.00154653	0.0143902	3	6278	117	29.3	19	1.47961
fig|336831.7.peg.2192	Branched-chain amino acid aminotransferase (EC 2.6.1.42)	35.103	2057	54	29.3	9	1.53833	0.00808381	1686	46	26.6	9	1.31043	0.00753233	1818	45	26.6	9	1.28194	0.00767592	0.00776402	0.02861	3	286	8	9.4	3	0.227901	0.000836632	259	8	11.8	4	0.227901	0.000866226	330	8	9.4	3	0.227901	0.0011308	0.000944552	0.0161972	3
fig|336831.7.peg.3538	LSU ribosomal protein L9p	15.778	838	25	48.7	7	1.58448	0.00832635	690	18	40.7	6	1.14083	0.00655747	940	22	48.7	7	1.39435	0.00834897	0.00774426	0.102786	3	3179	96	64.7	11	6.08442	0.0223361	3520	99	64.7	11	6.27456	0.0238489	2985	90	60.7	10	5.70415	0.0283029	0.0248293	0.310183	3	720	19	40.7	6	1.20421
fig|336831.7.peg.3495	Peptidase B (EC 3.4.11.23)	46.278	4351	71	71.7	17	1.53421	0.00806214	3927	62	54.6	14	1.33973	0.00770075	3245	53	39.3	11	1.14525	0.00685747	0.00754012	0.0618192	3
fig|336831.7.peg.3809	FKBP-type peptidyl-prolyl cis-trans isomerase FkpA precursor (EC 5.2.1.8)	26.042	977	32	43	8	1.22878	0.00645717	901	28	37.6	7	1.07519	0.00618016	1287	38	37.6	7	1.45918	0.00873719	0.00712484	0.140319	3	974	27	44.6	9	1.03679	0.00380608	1015	25	41.7	8	0.959988	0.00364881	818	19	41.7	8	0.729591	0.00362009	0.00369166	0.0100128	3
fig|336831.7.peg.3629	hypothetical protein	22.105	730	31	20.2	5	1.4024	0.00736949	546	24	23.2	5	1.08573	0.00624075	522	28	20.2	5	1.26668	0.00758455	0.00706493	0.0721819	3	71	4	6.6	2	0.180955	0.000664291	80	5	6.6	2	0.226193	0.000859736	86	5	6.6	2	0.226193	0.00112233	0.000882118	0.0229837	3	187	12	13.6	4	0.542864
fig|336831.7.peg.2707	hypothetical protein	30.001	2040	46	39.1	9	1.53328	0.00805728	1454	33	34.7	8	1.09996	0.00632257	1655	34	30.3	7	1.1333	0.00678587	0.00705524	0.0898178	3	165	5	10.6	3	0.166661	0.000611819	209	6	7.3	2	0.199993	0.000760153	107	2	8.4	2	0.0666644	0.000330776	0.000567583	0.021808	3	2818	58	40.5	10	1.93327
fig|336831.7.peg.629	18K peptidoglycan-associated outer membrane lipoprotein; Peptidoglycan-associated lipoprotein precursor; Outer membrane protein P6; OmpA/MotB precursor	19.25	1226	27	47.4	5	1.4026	0.00737054	1192	24	52	6	1.24675	0.00716632	1048	21	29.7	4	1.09091	0.00653207	0.00702298	0.0437229	3	1079	21	33.7	5	1.09091	0.00400477	1143	21	38.3	6	1.09091	0.00414643	1099	17	29.7	4	0.883117	0.00438185	0.00417768	0.0190477	3	830	16	29.7	4	0.831169
fig|336831.7.peg.107	Proline dipeptidase	43.84	3225	56	40.7	10	1.27737	0.0067125	2980	52	31.4	9	1.18613	0.00681787	2757	53	24.9	7	1.20894	0.00723882	0.00692306	0.0278484	3
fig|336831.7.peg.1232	Endoribonuclease L-PSP	13.953	1186	19	33.8	3	1.36171	0.00715571	999	17	33.8	3	1.21838	0.00700321	856	14	33.8	3	1.00337	0.0060079	0.00672227	0.0623344	3
fig|336831.7.peg.3722	Thioredoxin	11.898	542	12	19.4	2	1.00857	0.00529997	720	15	19.4	2	1.26072	0.00724658	680	15	19.4	2	1.26072	0.00754883	0.00669846	0.122052	3
fig|336831.7.peg.1621	Succinylarginine dihydrolase (EC 3.5.3.23)	49.682	2087	63	32.1	13	1.26806	0.00666359	1864	59	30	12	1.18755	0.00682604	1720	52	28.3	11	1.04666	0.0062671	0.00658557	0.0287519	3	319	10	13.5	6	0.20128	0.000738907	370	11	13.5	6	0.221408	0.000841548	78	2	4.3	2	0.040256	0.000199743	0.000593399	0.0344758	3	284	10	11.7	5	0.20128
fig|336831.7.peg.2870	Translation elongation factor Tu	32.633	1744	43	52.4	14	1.31768	0.00692433	1321	35	46.6	12	1.07253	0.00616491	1508	36	43.6	12	1.10318	0.00660553	0.00656493	0.0381336	3	7588	164	75	21	5.02559	0.0184491	7867	170	77.4	22	5.20945	0.0198006	5886	115	63.9	17	3.52404	0.0174856	0.0185784	0.116288	3	1194	34	34.5	10	1.04189
fig|336831.7.peg.47	Aspartate aminotransferase (EC 2.6.1.1)	44.009	1699	48	38.9	16	1.09069	0.00573147	2046	58	33.2	13	1.31791	0.00757534	1601	45	31.4	13	1.02252	0.00612256	0.00647646	0.0971542	3	448	15	10.3	5	0.340839	0.00125123	408	15	7.3	3	0.340839	0.00129549	234	8	7.5	3	0.181781	0.000901962	0.00114956	0.0215568	3
fig|336831.7.peg.3345	FIG002188: hypothetical protein	50.669	3028	63	43	15	1.24336	0.00653378	2057	51	29.8	13	1.00653	0.00578554	3003	60	36.2	13	1.18416	0.00709041	0.00646991	0.0654777	3	423	11	14.1	6	0.217095	0.000796964	318	11	9.9	5	0.217095	0.000825156	321	7	12.6	5	0.138152	0.000685481	0.0007692	0.00738605	3
fig|336831.7.peg.893	Xaa-Pro dipeptidase PepQ (EC 3.4.13.9)	50.338	2266	59	42.4	16	1.17208	0.00615918	2273	55	43.3	16	1.09261	0.00628033	2439	58	39.2	15	1.15221	0.00689913	0.00644621	0.0396889	3
fig|336831.7.peg.2828	SSU ribosomal protein S10p (S20e)	9.125	287	14	44.4	4	1.53425	0.00806235	204	10	35.8	3	1.09589	0.00629916	196	7	22.2	2	0.767123	0.00459333	0.00631828	0.173459	3	714	28	51.9	5	3.06849	0.0112645	720	30	51.9	5	3.28767	0.0124961	785	27	44.4	4	2.9589	0.0146815	0.012814	0.173053	3
fig|336831.7.peg.3190	Spermidine synthase (EC 2.5.1.16)	31.975	1375	34	39	8	1.06333	0.00558772	1566	35	46.3	9	1.09461	0.00629178	1713	37	52.6	10	1.15715	0.00692873	0.00626941	0.0670782	3	183	4	7	2	0.125098	0.000459238	181	5	7	2	0.156372	0.000594354	154	4	7	2	0.125098	0.000620711	0.000558101	0.00866258	3
fig|336831.7.peg.1122	2-amino-3-ketobutyrate coenzyme A ligase (EC 2.3.1.29)	43.351	1818	49	39.4	13	1.13031	0.00593969	1716	45	33.7	12	1.03804	0.00596663	1638	46	36.4	13	1.06111	0.00635362	0.00608664	0.0231597	3
fig|336831.7.peg.1689	Alkaline serine protease	79.208	3251	85	20.2	10	1.07312	0.00563919	2883	74	20.2	10	0.934249	0.00537005	3281	83	20.2	10	1.04787	0.00627439	0.00576121	0.0464353	3	1444	34	12.1	8	0.42925	0.00157579	1539	33	12.1	8	0.416625	0.00158354	1329	29	10	7	0.366125	0.00181664	0.00165866	0.0136871	3	4558	85	20.2	11	1.07312
fig|336831.7.peg.2837	LSU ribosomal protein L14p (L23e)	13.49	305	16	42.6	6	1.18606	0.00623268	225	12	33.6	5	0.889548	0.00511311	259	13	33.6	5	0.963677	0.00577024	0.00570534	0.0562598	3	1607	60	54.1	10	4.44774	0.0163278	1548	60	54.1	10	4.44774	0.0169054	1265	46	48.4	9	3.40993	0.0169194	0.0167175	0.0337587	3	226	11	27.9	4	0.815419
fig|336831.7.peg.2071	putative MR-MLE-family protein	44.111	1955	52	39.9	12	1.17884	0.00619474	1621	48	23.5	9	1.08816	0.00625475	1102	34	24	8	0.770783	0.00461524	0.00568824	0.0929732	3
fig|336831.7.peg.1064	Microsomal dipeptidase (EC 3.4.13.19)	43.675	1625	40	38.9	13	0.915856	0.00481275	1765	43	45.3	15	0.984545	0.00565915	1883	45	42.6	15	1.03034	0.00616939	0.0055471	0.0685223	3
fig|336831.7.peg.1451	hypothetical protein	89.797	3666	93	22.2	16	1.03567	0.00544236	2893	85	17	14	0.94658	0.00544093	2953	78	22.1	15	0.868626	0.0052011	0.00536146	0.0138881	3																						890	33	11	9	0.367496
fig|336831.7.peg.1843	Protease II (EC 3.4.21.83)	80.565	2852	82	27.5	18	1.01781	0.00534852	2529	77	24.3	17	0.95575	0.00549364	2461	70	27.5	19	0.868864	0.00520252	0.00534823	0.0145558	3	419	13	8.4	6	0.16136	0.00059236	390	13	9.7	7	0.16136	0.000613313	359	10	4.9	4	0.124123	0.000615876	0.000607183	0.00129012	3
fig|336831.7.peg.725	Isoaspartyl dipeptidase (EC 3.4.19.5) @ Asp-X dipeptidase	40.942	1424	49	30.8	13	1.19682	0.00628917	990	37	26.2	10	0.903717	0.00519456	906	31	23.2	9	0.757169	0.00453372	0.00533915	0.0886613	3
fig|336831.7.peg.2567	hypothetical protein	12.44	358	11	28.8	3	0.884244	0.00464664	435	12	28.8	3	0.96463	0.00554468	392	12	28.8	3	0.96463	0.00577595	0.00532242	0.059656	3
fig|336831.7.peg.1089	Protein export cytoplasm chaperone protein (SecB, maintains protein to be exported in unfolded state)	18.272	564	17	22	4	0.930385	0.0048891	709	17	17.7	3	0.930385	0.00534784	652	17	17.7	3	0.930385	0.0055709	0.00526928	0.0347619	3	238	7	9.1	2	0.3831	0.00140637	254	6	17.7	3	0.328371	0.0012481	253	7	9.1	2	0.3831	0.00190087	0.00151845	0.0340508	3
fig|336831.7.peg.1667	Biotin carboxyl carrier protein of acetyl-CoA carboxylase	16.502	547	16	12.6	2	0.969579	0.00509507	507	16	12.6	2	0.969579	0.00557313	441	14	12.6	2	0.848382	0.00507988	0.00524936	0.0280495	3
fig|336831.7.peg.2621	LSU ribosomal protein L21p	7.178	194	7	26.6	2	0.975202	0.00512461	204	7	26.6	2	0.975202	0.00560545	183	6	26.6	2	0.835887	0.00500507	0.00524504	0.0317791	3	344	12	26.6	2	1.67177	0.00613715	417	15	26.6	2	2.08972	0.00794279	315	10	26.6	2	1.39315	0.00691252	0.00699749	0.0905818	3
fig|336831.7.peg.1350	Aminoacyl-histidine dipeptidase (Peptidase D) (EC 3.4.13.3)	52.645	1513	48	26.7	12	0.911767	0.00479127	1359	45	23.5	11	0.854782	0.00491328	1491	53	26.3	12	1.00674	0.00602811	0.00524422	0.0681605	3
fig|336831.7.peg.3787	Phosphoenolpyruvate carboxykinase [ATP] (EC 4.1.1.49)	58.997	2345	55	33.5	13	0.932251	0.00489891	1994	51	31.6	14	0.864451	0.00496885	2336	56	32.9	15	0.949201	0.00568356	0.00518377	0.0434239	3
fig|336831.7.peg.651	hypothetical protein	112.361	4878	107	28.2	23	0.952288	0.0050042	4088	101	22.4	20	0.898888	0.0051668	4037	98	22.4	20	0.872189	0.00522243	0.00513114	0.0113401	3	2398	59	14.2	15	0.525093	0.00192764	2421	59	14.2	15	0.525093	0.00199582	1632	39	8.6	9	0.347096	0.00172222	0.00188189	0.0142421	3	9600	166	35.9	29	1.47738
fig|336831.7.peg.1777	Thioredoxin reductase (EC 1.8.1.9)	33.958	2116	31	52.2	9	0.912892	0.00479718	2078	31	44	8	0.912892	0.00524729	2062	30	52.2	9	0.883444	0.00528983	0.00511143	0.0272981	3
fig|336831.7.peg.148	Glycine cleavage system H protein	13.634	551	14	26.4	3	1.02684	0.00539599	467	12	26.4	3	0.880153	0.00505911	565	11	26.4	3	0.806807	0.00483094	0.00509535	0.0284263	3	388	9	26.4	3	0.660114	0.0024233	423	10	26.4	3	0.73346	0.0027878	420	9	26.4	3	0.660114	0.00327536	0.00282882	0.0427506	3
fig|336831.7.peg.387	hypothetical protein	8.511	440	8	41.9	2	0.93996	0.00493942	406	7	41.9	2	0.822465	0.00472752	379	7	41.9	2	0.822465	0.0049247	0.00486388	0.0118321	3																						418	7	41.9	2	0.822465
fig|336831.7.peg.2515	Oligopeptidase A (EC 3.4.24.70)	77.377	2873	71	32.9	19	0.917585	0.00482184	2701	66	34.4	19	0.852967	0.00490284	2359	62	33.1	20	0.801272	0.0047978	0.00484083	0.0055034	3
fig|336831.7.peg.993	Glycosidase	53.279	1164	46	20.9	10	0.86338	0.00453699	1029	43	16.8	9	0.807072	0.00463904	1148	46	20.9	10	0.86338	0.00516969	0.00478191	0.033968	3																						1417	48	27.7	12	0.900918
fig|336831.7.peg.753	hypothetical protein	5.655	227	5	36.7	2	0.884173	0.00464626	227	6	36.7	2	1.06101	0.00609866	111	3	36.7	2	0.530504	0.00317652	0.00464048	0.146108	3	309	6	36.7	2	1.06101	0.003895	241	6	36.7	2	1.06101	0.00403278	328	8	36.7	2	1.41468	0.00701935	0.00498238	0.176542	3
fig|336831.7.peg.1776	Alkaline serine protease	53.843	2196	43	33.8	8	0.798618	0.00419668	1956	42	28.3	7	0.780046	0.00448369	2311	45	28.3	7	0.835763	0.00500433	0.00456157	0.0409416	3																						1170	28	11.1	6	0.52003
fig|336831.7.peg.2262	Cold-active alkaline serine protease (EC 3.4.21.62)	56.646	2129	50	18.6	7	0.882675	0.00463839	1453	42	19.7	7	0.741447	0.00426183	1695	45	18.6	7	0.794407	0.0047567	0.0045523	0.0258423	3	486	14	6.9	5	0.247149	0.000907293	509	15	6.9	5	0.264802	0.00100649	425	12	5.8	4	0.211842	0.00105112	0.000988299	0.00736176	3	2928	56	19.1	8	0.988596
fig|336831.7.peg.3610	Dihydrodipicolinate synthase (EC 4.2.1.52)	30.379	1314	29	35.6	7	0.954607	0.00501639	735	19	21	5	0.625432	0.00359497	1038	25	25.3	6	0.822937	0.00492753	0.00451296	0.0796241	3
fig|336831.7.peg.2856	Alanyl dipeptidyl peptidase	75.712	3076	68	29.3	16	0.89814	0.00471966	2465	55	28.6	17	0.726437	0.00417555	2419	55	28.4	16	0.726437	0.00434971	0.00441497	0.0277864	3	302	7	9.1	6	0.0924556	0.000339408	172	3	5	3	0.0396238	0.000150606	122	2	3.2	2	0.0264159	0.000131071	0.000207028	0.011506	3
fig|336831.7.peg.251	Phosphopentomutase (EC 5.4.2.7)	43.733	1764	41	35.1	10	0.937507	0.00492653	1540	33	36.6	10	0.754579	0.00433731	1486	29	23.9	7	0.663115	0.00397055	0.00441146	0.0482283	3
fig|336831.7.peg.563	Homogentisate 1,2-dioxygenase (EC 1.13.11.5)	44.457	1485	38	39.3	11	0.854759	0.00449169	1088	35	28.2	8	0.787278	0.00452526	987	31	21.2	7	0.697303	0.00417526	0.00439741	0.0193111	3
fig|336831.7.peg.1092	2,3-bisphosphoglycerate-independent phosphoglycerate mutase (EC 5.4.2.1)	55.278	1970	46	33.5	12	0.832157	0.00437292	1676	41	23	10	0.741706	0.00426331	1823	42	25	10	0.759796	0.00454945	0.00439523	0.0144369	3	173	4	8.9	4	0.0723615	0.000265642	63	2	3.3	2	0.0361808	0.000137519	80	2	3.9	2	0.0361808	0.000179522	0.000194228	0.00653149	3
fig|336831.7.peg.2612	Peptidase, M13 family	76.412	2449	71	34.3	21	0.929173	0.00488274	1818	62	29.5	20	0.811391	0.00466386	1765	45	32	20	0.588913	0.00352625	0.00435762	0.0728253	3	857	28	15	11	0.366435	0.00134519	680	22	11.9	9	0.287913	0.00109433	436	14	7.4	5	0.183217	0.000909089	0.0011162	0.0218874	3
fig|336831.7.peg.867	Phospholipid-binding protein	17.424	472	14	14.7	2	0.803489	0.00422228	385	13	27	3	0.746097	0.00428856	342	12	14.7	2	0.688705	0.00412378	0.00421154	0.00829108	3
fig|336831.7.peg.2833	LSU ribosomal protein L22p (L17e)	12.169	213	8	34.2	3	0.657408	0.00345463	210	7	44.1	4	0.575232	0.00330643	368	11	54.1	5	0.903936	0.00541253	0.00405786	0.117551	3	1547	35	55.9	7	2.87616	0.0105585	1595	36	55.9	7	2.95834	0.0112443	1217	26	55.9	7	2.13658	0.0106013	0.0108014	0.0384207	3	127	4	16.2	2	0.328704
fig|336831.7.peg.1166	SSU ribosomal protein S9p (S16e)	9.662	381	10	43.5	3	1.03498	0.00543875	220	5	27.1	2	0.517491	0.00297453	219	6	43.5	3	0.620989	0.00371832	0.00404387	0.126396	3	1048	27	52.9	4	2.79445	0.0102585	1033	25	52.9	4	2.58746	0.00983464	971	22	52.9	4	2.27696	0.0112978	0.0104637	0.0752861	3
fig|336831.7.peg.2765	TonB-dependent receptor	103.139	2692	76	21.4	19	0.73687	0.00387219	2655	74	21.5	20	0.717478	0.00412406	2428	71	21.4	19	0.688391	0.0041219	0.00403938	0.0144795	3	3229	85	24.4	22	0.824131	0.00302541	3019	81	21.6	20	0.785348	0.00298502	2409	61	22.2	19	0.591435	0.00293458	0.00298167	0.00455064	3	1396	39	14.1	13	0.37813
fig|336831.7.peg.1206	conserved protein of unknown function	9.432	191	7	42.7	4	0.742154	0.00389997	107	6	28	3	0.636132	0.00365648	187	7	32.9	3	0.742154	0.00444382	0.00400009	0.0403107	3
fig|336831.7.peg.3701	PPO candidate 1	21.005	359	12	37.2	5	0.571293	0.0030021	421	14	36.2	5	0.666508	0.00383108	638	18	44.7	6	0.856939	0.00513112	0.0039881	0.107316	3																						1798	42	53.3	7	1.99952
fig|336831.7.peg.1846	Protease III precursor (EC 3.4.24.55)	107.898	2952	82	24.3	22	0.759977	0.00399362	2879	75	20.5	19	0.695101	0.00399543	2576	71	19.7	19	0.658029	0.0039401	0.00397638	0.00314359	3	309	9	6.5	6	0.0834121	0.000306209	228	9	5.5	6	0.0834121	0.00031704	70	5	3	4	0.0463401	0.00022993	0.000284393	0.00474761	3
fig|336831.7.peg.2450	N-acetyl-gamma-glutamyl-phosphate reductase (EC 1.2.1.38)	37.148	1613	27	25.9	6	0.726822	0.0038194	1190	23	22.7	5	0.619145	0.00355884	1432	28	30.3	7	0.753742	0.0045132	0.00396381	0.0493301	3
fig|336831.7.peg.2848	SSU ribosomal protein S11p (S14e)	13.917	251	8	24.8	3	0.574837	0.00302072	281	10	24	3	0.718546	0.00413019	374	11	34.1	4	0.7904	0.0047327	0.00396121	0.0868411	3	1772	33	47.3	6	2.3712	0.00870476	1834	33	47.3	6	2.3712	0.00901268	1674	30	47.3	6	2.15564	0.0106959	0.0094711	0.107178	3	425	10	24.8	4	0.718546
fig|336831.7.peg.1079	FIG00952544: hypothetical protein	19.026	642	14	32.7	5	0.735835	0.00386676	643	15	36.8	6	0.788395	0.00453168	531	11	26.3	4	0.578156	0.00346184	0.00395343	0.054016	3
fig|336831.7.peg.853	ATP synthase alpha chain (EC 3.6.3.14)	55.307	1326	36	26.9	13	0.650912	0.00342049	1577	40	30.6	14	0.723236	0.00415715	1337	34	25.7	12	0.61475	0.00368096	0.00375287	0.0373555	3	3699	95	44.1	21	1.71768	0.00630568	3410	94	41.5	20	1.6996	0.00646001	3025	69	41.1	19	1.24758	0.00619026	0.00631865	0.0135343	3
fig|336831.7.peg.898	Peptide deformylase (EC 3.5.1.88)	19.385	762	17	35.1	4	0.876967	0.00460839	593	12	26.9	3	0.619035	0.00355821	511	10	26.9	3	0.515863	0.00308885	0.00375182	0.0778054	3
fig|336831.7.peg.386	VgrG protein	67.394	1903	50	15.6	10	0.741906	0.00389866	1788	41	15.6	10	0.608363	0.00349686	1762	43	16.4	11	0.638039	0.00382041	0.00373864	0.0213013	3	981	37	24.8	15	0.54901	0.00201544	746	28	22.2	14	0.415467	0.00157915	328	13	10.4	6	0.192896	0.00095711	0.00151723	0.0531873	3	2389	53	15.6	10	0.78642
fig|336831.7.peg.2845	LSU ribosomal protein L15p (L27Ae)	9.51	202	8	24.4	2	0.84122	0.00442055	212	6	24.4	2	0.630915	0.00362649	170	5	24.4	2	0.525762	0.00314812	0.00373172	0.0642705	3	909	26	45.6	4	2.73396	0.0100365	844	23	45.6	4	2.41851	0.00919248	810	22	45.6	4	2.31335	0.0114784	0.0102358	0.115593	3
fig|336831.7.peg.2018	Aminopeptidase	47.965	1625	35	26.9	9	0.729699	0.00383451	1274	31	23.5	9	0.646305	0.00371495	1401	28	23.5	9	0.583759	0.00349539	0.00368162	0.0171999	3																						977	14	10.5	4	0.291879
fig|336831.7.peg.1100	hypothetical protein	28.784	653	21	8.7	3	0.729572	0.00383385	545	16	8.7	3	0.555864	0.0031951	650	19	8.7	3	0.660089	0.00395244	0.00366046	0.0407352	3	515	11	8.7	3	0.382157	0.00140291	434	11	8.7	3	0.382157	0.00145254	194	5	5.8	2	0.173708	0.000861903	0.00123912	0.0327617	3	738	15	8.7	3	0.521123
fig|336831.7.peg.2760	Peptidyl-prolyl cis-trans isomerase PpiB (EC 5.2.1.8)	18.054	495	12	40.2	5	0.664673	0.0034928	734	13	24.4	3	0.720062	0.00413891	514	10	36	4	0.553894	0.00331657	0.00364943	0.0432964	3	655	12	24.4	3	0.664673	0.00244004	687	12	24.4	3	0.664673	0.00252635	519	9	24.4	3	0.498504	0.00247348	0.00247996	0.00435184	3
fig|336831.7.peg.1068	TonB-dependent receptor; Outer membrane receptor for ferrienterochelin and colicins	87.746	2674	67	26.5	20	0.763568	0.00401249	1813	43	20.8	15	0.490051	0.00281681	2579	59	25.1	18	0.672395	0.00402612	0.00361847	0.0694298	3	1515	41	18.3	15	0.467258	0.00171532	1643	45	18.5	15	0.512844	0.00194926	1250	35	18.7	14	0.398879	0.00197916	0.00188125	0.0144473	3
fig|336831.7.peg.2002	Type IV fimbrial biogenesis protein PilY1	124.067	2644	80	22.1	22	0.644813	0.00338844	3224	88	22.2	22	0.709294	0.00407701	2456	70	20	20	0.564211	0.00337835	0.0036146	0.0400493	3	407	14	6	7	0.112842	0.000414248	270	10	4	5	0.0806016	0.000306358	253	9	4.2	5	0.0725414	0.000359937	0.000360181	0.00539454	3	5675	138	27.8	30	1.1123
fig|336831.7.peg.801	Periplasmic beta-glucosidase (EC 3.2.1.21)	90.943	2304	58	18.9	14	0.637762	0.00335139	2143	56	20.5	15	0.61577	0.00353944	2320	60	21.8	16	0.659754	0.00395043	0.00361375	0.0306355	3
fig|336831.7.peg.92	Histidinol-phosphatase (EC 3.1.3.15) / Imidazoleglycerol-phosphate dehydratase (EC 4.2.1.19)	39.668	1072	29	41.9	11	0.731068	0.00384171	969	23	25	7	0.579812	0.00333275	860	22	23.6	7	0.554603	0.00332082	0.00349843	0.029735	3
fig|336831.7.peg.2832	LSU ribosomal protein L2p (L8e)	30.273	604	19	23	6	0.627622	0.00329811	561	18	23	6	0.594589	0.00341769	557	18	16.8	5	0.594589	0.00356024	0.00342535	0.0131235	3	5025	111	55.1	15	3.66663	0.0134603	4884	111	55.8	15	3.66663	0.0139365	4420	90	53.3	14	2.97295	0.0147512	0.0140493	0.0652778	3	709	21	32.5	9	0.693687
fig|336831.7.peg.1801	LSU ribosomal protein L20p	13.511	171	7	21.2	3	0.518096	0.00272256	190	8	21.2	3	0.59211	0.00340344	231	9	21.2	3	0.666124	0.00398857	0.00337152	0.063361	3	428	13	28	4	0.962179	0.00353219	564	19	28	4	1.40626	0.00534505	507	18	28	4	1.33225	0.00661035	0.00516253	0.154718	3
fig|336831.7.peg.1835	FIG00728819: hypothetical protein	59.973	1402	39	40.3	15	0.650293	0.00341724	1180	34	18.1	10	0.566922	0.00325866	1124	33	18.4	9	0.550248	0.00329474	0.00332354	0.00831227	3																						470	18	11.7	7	0.300135
fig|336831.7.peg.2698	Ferredoxin, 2Fe-2S	12.563	323	7	21.4	2	0.557192	0.002928	340	8	31.3	3	0.636791	0.00366026	336	7	21.4	2	0.557192	0.00333631	0.00330819	0.0366941	3
fig|336831.7.peg.510	Serine protease, subtilase family	86.855	2963	54	14.4	9	0.621726	0.00326712	2602	47	14.4	9	0.541132	0.00311042	2973	50	14.4	9	0.575672	0.00344697	0.00327484	0.0168409	3																						3566	59	12.8	9	0.679293
fig|336831.7.peg.96	Dipeptidyl peptidase IV in 4-hydroxyproline catabolic gene cluster	85.803	2269	51	24.1	13	0.594385	0.00312345	2312	54	20.8	13	0.629349	0.00361749	2036	44	17.8	11	0.512803	0.00307052	0.00327049	0.0301675	3
fig|336831.7.peg.1414	Alkyl hydroperoxide reductase protein C (EC 1.6.4.-)	20.754	485	17	37.8	7	0.819119	0.00430441	324	11	27.7	5	0.530018	0.00304654	223	7	10.1	2	0.337284	0.00201957	0.00312351	0.114436	3	2567	58	77.1	13	2.79464	0.0102592	2096	49	59	11	2.36099	0.00897387	1840	41	65.4	10	1.97552	0.00980216	0.00967842	0.0651554	3	1032	25	46.3	9	1.20459
fig|336831.7.peg.851	ATP synthase beta chain (EC 3.6.3.14)	50.105	1335	34	28.9	11	0.678575	0.00356586	905	27	19.7	8	0.538868	0.00309741	653	22	15.6	7	0.439078	0.00262908	0.00309745	0.046839	3	3177	73	41.2	16	1.45694	0.00534848	2759	69	38.2	15	1.37711	0.00523424	2794	66	38.6	14	1.31723	0.00653586	0.00570619	0.0720779	3
fig|336831.7.peg.2829	LSU ribosomal protein L3p (L3e)	22.377	274	10	19.3	4	0.446887	0.00234836	363	13	24.5	5	0.580954	0.00333931	373	13	19.3	4	0.580954	0.00347859	0.00305542	0.0616282	3	2097	57	40.1	8	2.54726	0.00935108	2275	63	40.1	8	2.81539	0.010701	1921	49	31.6	6	2.18975	0.0108651	0.0103057	0.0830813	3	153	6	10.8	3	0.268132
fig|336831.7.peg.2900	Dipeptidyl peptidase IV	93.681	2278	50	22.6	14	0.533726	0.00280469	2119	46	22.6	14	0.491028	0.00282242	2467	55	23.2	14	0.587099	0.00351539	0.0030475	0.0405301	3
fig|336831.7.peg.2839	LSU ribosomal protein L5p (L11e)	20.011	287	10	23.5	4	0.499725	0.00262602	489	14	29.6	5	0.699615	0.00402138	260	8	15.1	3	0.39978	0.00239378	0.00301372	0.0880346	3	2964	79	74.9	15	3.94783	0.0144926	2903	77	76	14	3.84788	0.0146254	2614	63	71.5	13	3.14827	0.0156211	0.014913	0.0616782	3
fig|336831.7.peg.2310	Acyl carrier protein	8.791	200	6	26.9	2	0.682516	0.00358657	189	5	26.9	2	0.568764	0.00326924	97	3	26.9	2	0.341258	0.00204336	0.00296639	0.0814962	3	765	16	34.6	4	1.82004	0.00668144	724	17	34.6	4	1.9338	0.00735015	631	13	28.2	3	1.47879	0.00733744	0.00712301	0.0382462	3
fig|336831.7.peg.2250	Alpha-amylase (EC 3.2.1.1)	71.881	2476	48	34.1	15	0.66777	0.00350908	1823	36	20.7	10	0.500828	0.00287875	1672	30	27.1	12	0.417356	0.00249902	0.00296228	0.0510187	3
fig|336831.7.peg.3630	Peptidase	61.109	1365	36	30.1	14	0.589111	0.00309574	1302	33	32.3	14	0.540019	0.00310402	964	27	27	13	0.441833	0.00264558	0.00294845	0.0262322	3
fig|336831.7.peg.1662	Heat shock protein 60 family chaperone GroEL	57.469	1181	32	25.3	13	0.556822	0.00292606	958	27	24	12	0.469819	0.00270051	1110	29	25.7	12	0.50462	0.00302153	0.0028827	0.0164843	3	4423	109	42.8	19	1.89667	0.00696276	4394	104	42.6	19	1.80967	0.00687836	2149	52	29.9	14	0.904836	0.00448962	0.00611025	0.140414	3	2443	72	34.9	17	1.25285
fig|336831.7.peg.3276	FIG00721771: hypothetical protein	70.693	1617	43	25.5	14	0.608264	0.00319638	992	27	16.7	10	0.381933	0.00219535	1429	38	24.2	13	0.537536	0.00321862	0.00287012	0.0584473	3
fig|336831.7.peg.1550	Probable aspartoacylase (EC 3.5.1.15)	33.621	645	20	35.1	8	0.594866	0.00312598	303	13	15.9	5	0.386663	0.00222253	651	18	19.3	5	0.53538	0.00320571	0.00285141	0.0546077	3
fig|336831.7.peg.2847	SSU ribosomal protein S13p (S18e)	13.294	200	7	30.5	4	0.526553	0.002767	231	6	24.6	3	0.451331	0.00259425	189	7	33.1	4	0.526553	0.00315286	0.00283804	0.0286001	3	1467	31	60.2	7	2.33188	0.00856041	1190	23	49.2	6	1.7301	0.00657594	1217	27	49.2	6	2.03099	0.0100774	0.00840458	0.175592	3
fig|336831.7.peg.482	Phosphoserine aminotransferase (EC 2.6.1.52)	40.537	747	23	20.5	7	0.567383	0.00298155	642	18	25.8	8	0.444039	0.00255233	764	19	32.3	10	0.468708	0.0028065	0.00278013	0.0215824	3	489	14	16.4	6	0.345363	0.00126784	368	10	16.4	6	0.246688	0.000937635	145	4	4.7	2	0.0986753	0.000489608	0.000898361	0.0390601	3
fig|336831.7.peg.1711	Phosphate ABC transporter, periplasmic phosphate-binding protein PstS (TC 3.A.1.7.1)	36.803	719	19	16.4	5	0.516262	0.00271292	630	16	16.4	5	0.434747	0.00249892	736	19	21.9	7	0.516262	0.00309124	0.00276769	0.0299934	3
fig|336831.7.peg.2636	Outer membrane protein A precursor	38.514	803	19	27.4	7	0.493327	0.0025924	765	16	21.2	6	0.415433	0.00238791	1015	21	26.3	7	0.545256	0.00326485	0.00274838	0.0458809	3	2455	54	42.7	12	1.40209	0.00514711	2830	58	48.9	13	1.50595	0.00572394	1708	30	26.3	7	0.778938	0.00386494	0.004912	0.0951541	3	1311	25	25.7	7	0.649115
fig|336831.7.peg.2838	LSU ribosomal protein L24p (L26e)	11.525	203	8	35.6	3	0.694143	0.00364767	87	4	19.2	2	0.347072	0.00199496	155	5	26	3	0.433839	0.00259771	0.00274678	0.0836377	3	1217	32	58.7	7	2.77657	0.0101929	1469	35	58.7	7	3.03688	0.0115428	1333	34	58.7	7	2.95011	0.0146379	0.0121245	0.227886	3	317	12	41.3	5	1.04121
fig|336831.7.peg.1596	Aldehyde dehydrogenase (EC 1.2.1.3)	55.573	986	26	23.3	11	0.467853	0.00245853	857	24	24.7	12	0.431864	0.00248235	1044	30	27.9	13	0.53983	0.00323236	0.00272441	0.0440055	3
fig|336831.7.peg.2843	SSU ribosomal protein S5p (S2e)	17.636	192	7	15	3	0.396915	0.00208576	236	9	15	3	0.51032	0.00293331	200	9	23.4	4	0.51032	0.00305566	0.00269158	0.0528206	3	1378	38	46.1	7	2.15468	0.00790992	1353	38	46.1	7	2.15468	0.00818972	1014	28	35.9	6	1.58766	0.00787767	0.00799244	0.0171611	3	101	5	15	3	0.283511
fig|336831.7.peg.2043	FIG01065953: hypothetical protein	97.077	1791	51	18.4	12	0.525356	0.00276071	1892	46	19	13	0.473851	0.00272369	1729	41	18.4	12	0.422345	0.00252889	0.00267109	0.0124537	3																						769	21	12.1	9	0.216323
fig|336831.7.peg.1620	Ig domain protein, group 1 domain protein	76.45	2075	38	23.5	12	0.497057	0.002612	1947	35	22	11	0.457816	0.00263152	2015	34	19.8	10	0.444735	0.00266295	0.00263549	0.00257101	3	863	23	16.8	9	0.30085	0.00110443	603	17	6	5	0.222368	0.000845195	541	15	7.7	5	0.196207	0.000973539	0.000974389	0.0129621	3	3038	48	23.7	13	0.627861
fig|336831.7.peg.2175	Maltose phosphorylase (EC 2.4.1.8) / Trehalose phosphorylase (EC 2.4.1.64)	86.47	2287	52	22.3	15	0.601365	0.00316013	1614	37	16.8	12	0.427894	0.00245953	1478	33	16.1	12	0.381635	0.00228513	0.00263493	0.0463118	3
fig|336831.7.peg.1410	Sulfite reductase [NADPH] flavoprotein alpha-component (EC 1.8.1.2)	65.814	1132	32	26.4	13	0.486219	0.00255504	900	30	22.2	11	0.45583	0.00262011	881	29	14.4	8	0.440636	0.00263841	0.00260452	0.00438139	3	82	4	3.6	3	0.0607773	0.000223116	60	2	2.5	2	0.0303887	0.000115504	62	3	2.5	2	0.045583	0.000226174	0.000188265	0.00630311	3
fig|336831.7.peg.3469	Na(+)-translocating NADH-quinone reductase subunit F (EC 1.6.5.-)	45.945	744	23	24	9	0.500599	0.00263061	582	20	20.3	8	0.435303	0.00250212	647	20	19.1	8	0.435303	0.00260648	0.00257973	0.00682931	3	808	27	26.5	11	0.587659	0.00215732	540	24	22.1	10	0.522364	0.00198545	576	20	21.3	8	0.435303	0.00215989	0.00210088	0.00999798	3
fig|336831.7.peg.2909	FKBP-type peptidyl-prolyl cis-trans isomerase FklB (EC 5.2.1.8)	22.244	671	13	22.1	3	0.584427	0.00307112	532	8	13	2	0.359648	0.00206725	494	9	22.1	3	0.404603	0.00242266	0.00252034	0.0509015	3	495	8	13	2	0.359648	0.00132028	600	10	13	2	0.449559	0.00170873	239	4	13	2	0.179824	0.000892251	0.00130709	0.0408398	3
fig|336831.7.peg.1415	Alkyl hydroperoxide reductase protein F (EC 1.6.4.-)	55.32	778	29	16.9	8	0.524223	0.00275475	549	21	14.8	7	0.37961	0.00218199	529	21	16.9	8	0.37961	0.002273	0.00240325	0.0307793	3	197	9	7	4	0.16269	0.00059724	201	12	10.7	6	0.21692	0.000824488	192	8	7	4	0.144613	0.000717542	0.00071309	0.011369	3	132	6	5.3	3	0.10846
fig|336831.7.peg.973	N-carbamoylputrescine amidase (3.5.1.53)	33.23	332	13	18	5	0.391213	0.00205579	326	15	13.6	4	0.451399	0.00259464	500	14	27.8	5	0.421306	0.00252267	0.00239103	0.0292547	3
fig|336831.7.peg.3282	Glucokinase (EC 2.7.1.2)	34.366	716	18	13.3	5	0.523773	0.00275239	680	14	20.7	5	0.407379	0.00234161	540	11	10.8	4	0.320084	0.00191658	0.00233686	0.0417927	3
fig|336831.7.peg.520	Alpha-aspartyl dipeptidase Peptidase E (EC 3.4.13.21)	25.023	546	12	31.8	5	0.479559	0.00252005	268	8	22.3	4	0.319706	0.00183767	337	11	15	3	0.439596	0.00263218	0.00232996	0.0430014	3
fig|336831.7.peg.1001	hypothetical protein	59.03	1582	28	21.1	9	0.474335	0.0024926	852	21	12.6	5	0.355751	0.00204485	1210	24	20.3	8	0.406573	0.00243445	0.00232397	0.0243461	3																						806	14	15.2	5	0.237168
fig|336831.7.peg.2190	TldE protein, part of TldE/TldD proteolytic complex	47.631	842	23	22.1	9	0.482879	0.00253749	607	19	18.5	8	0.3989	0.00229287	643	17	19.2	8	0.35691	0.00213708	0.00232248	0.020184	3	369	9	14.5	6	0.188953	0.000693652	341	10	15.2	6	0.209947	0.000797987	219	4	7.8	3	0.0839789	0.000416687	0.000636109	0.0197055	3
fig|336831.7.peg.828	prolyl oligopeptidase( EC:3.4.19.1 )	72.723	1201	35	22	13	0.481278	0.00252908	875	28	18	11	0.385023	0.0022131	904	26	17	11	0.357521	0.00214074	0.00229431	0.0206513	3
fig|336831.7.peg.418	4-alpha-glucanotransferase (amylomaltase) (EC 2.4.1.25)	81.902	1232	32	25.1	14	0.390711	0.00205316	1022	32	21.9	13	0.390711	0.0022458	1058	34	19.6	12	0.41513	0.00248569	0.00226155	0.0216696	3
fig|336831.7.peg.250	Purine nucleoside phosphorylase (EC 2.4.2.1)	24.959	635	11	19.3	3	0.440723	0.00231597	658	11	19.3	3	0.440723	0.00253327	483	8	19.3	3	0.320526	0.00191922	0.00225615	0.0311363	3
fig|336831.7.peg.3718	Thymidine phosphorylase (EC 2.4.2.4)	45.872	785	21	27.9	9	0.457796	0.00240568	543	14	16.9	6	0.305197	0.00175427	618	19	13.7	6	0.414196	0.00248009	0.00221335	0.0399312	3
fig|336831.7.peg.2708	Phosphoribosylamine--glycine ligase (EC 6.3.4.13)	44.987	767	21	26.6	8	0.466802	0.00245301	634	15	15.6	5	0.33343	0.00191655	686	16	16.6	6	0.355658	0.00212959	0.00216638	0.0270115	3	225	9	9.6	4	0.200058	0.000734419	384	13	12.4	5	0.288972	0.00109835	162	7	5.8	3	0.155601	0.00077206	0.000868277	0.0200138	3
fig|336831.7.peg.3372	Flavodoxin 1	19.956	315	8	35.8	4	0.400882	0.0021066	431	10	39.2	5	0.501102	0.00288033	158	5	17.6	3	0.250551	0.00150023	0.00216239	0.0691737	3
fig|336831.7.peg.2438	Cyanophycinase (EC 3.4.15.6)	49.102	1146	20	18.7	6	0.407315	0.00214041	1171	21	21.5	6	0.427681	0.00245831	987	15	17.6	5	0.305487	0.00182917	0.00214263	0.0314573	3																						1584	28	18.7	6	0.570242
fig|336831.7.peg.2466	ATP-dependent protease HslV (EC 3.4.25.-)	18.614	253	7	36	5	0.376061	0.00197617	192	6	9.9	2	0.322338	0.00185279	323	8	32	4	0.429784	0.00257343	0.00213413	0.0385413	3
fig|336831.7.peg.2577	hypothetical protein	22.219	116	8	7.3	2	0.360052	0.00189205	170	10	15.5	4	0.450065	0.00258697	132	7	7.3	2	0.315046	0.00188641	0.00212181	0.0402851	3																						85	5	7.3	2	0.225033
fig|336831.7.peg.149	Glycine dehydrogenase [decarboxylating] (glycine cleavage system P protein) (EC 1.4.4.2)	104.639	1812	45	22.5	18	0.43005	0.00225988	1488	41	18.7	14	0.391823	0.0022522	1258	32	17.2	13	0.305813	0.00183113	0.0021144	0.0245352	3	961	26	17.4	14	0.248473	0.000912154	1146	30	16.3	13	0.2867	0.00108972	859	21	13.7	10	0.20069	0.000995785	0.000999218	0.00888303	3
fig|336831.7.peg.186	TonB-dependent receptor	107.856	1199	42	16.7	15	0.389408	0.00204631	1397	41	13.4	13	0.380136	0.00218502	1116	37	14.7	15	0.34305	0.00205409	0.00209514	0.00779347	3	1981	72	17.8	19	0.667557	0.00245062	1713	64	19.2	20	0.593384	0.00225539	1232	37	15.3	15	0.34305	0.00170215	0.00213605	0.0388246	3	363	11	3.1	4	0.101988
fig|336831.7.peg.707	Oar-like outer membrane protein protein, OmpA family	117.571	1709	51	20.9	18	0.43378	0.00227948	1169	40	20	17	0.34022	0.00195558	1190	40	18.6	17	0.34022	0.00203715	0.00209074	0.0168471	3	4237	110	32.8	30	0.935605	0.00343464	4231	110	29.6	28	0.935605	0.00355613	3330	85	32.2	28	0.722967	0.00358722	0.003526	0.00806325	3	758	26	7.9	9	0.221143
fig|336831.7.peg.803	Beta-glucanase precursor (EC 3.2.1.73)	94.321	1850	37	20.2	10	0.392277	0.00206139	1651	32	13.7	8	0.339267	0.0019501	1938	35	23.5	12	0.371073	0.00222189	0.00207779	0.0136633	3																						1093	19	8.7	5	0.20144
fig|336831.7.peg.2994	MotA/TolQ/ExbB proton channel family protein	49.413	662	18	16.7	7	0.364277	0.00191425	631	20	13.4	6	0.404752	0.00232651	500	16	21.1	8	0.323801	0.00193884	0.00205986	0.0231248	3	2396	53	31.4	13	1.07259	0.00393752	2677	59	33.2	14	1.19402	0.00453833	2513	48	27.5	11	0.971404	0.00481992	0.00443193	0.0450718	3	646	18	18.7	8	0.364277
fig|336831.7.peg.416	NAD-dependent glyceraldehyde-3-phosphate dehydrogenase (EC 1.2.1.12)	36.212	589	17	18.9	5	0.469458	0.00246696	585	15	17.4	5	0.414227	0.00238097	437	8	14.4	4	0.220921	0.00132282	0.00205692	0.0637202	3	359	8	19.5	6	0.220921	0.00081101	203	8	12.9	4	0.220921	0.000839698	361	8	19.5	5	0.220921	0.00109617	0.000915625	0.0157011	3
fig|336831.7.peg.3283	Phosphogluconate dehydratase (EC 4.2.1.12)	65.028	1372	26	21.6	9	0.399828	0.00210106	1488	26	24.3	10	0.399828	0.0022982	919	19	16.9	8	0.292182	0.00174951	0.00204959	0.0277947	3	694	12	13	6	0.184536	0.000677438	697	18	12.6	7	0.276804	0.0010521	254	6	8	4	0.0922679	0.000457816	0.000729118	0.0300495	3
fig|336831.7.peg.2368	Alanyl dipeptidyl peptidase	76.128	880	29	19.2	11	0.380937	0.0020018	862	26	15.8	9	0.34153	0.00196311	883	27	15.5	10	0.354666	0.00212364	0.00202952	0.00837798	3
fig|336831.7.peg.106	Ketoglutarate semialdehyde dehydrogenase (EC 1.2.1.26)	54.543	615	20	10.1	5	0.366683	0.00192689	709	20	9.7	5	0.366683	0.00210769	557	18	6.9	4	0.330015	0.00197604	0.00200354	0.00934834	3	695	21	12.5	6	0.385017	0.00141341	632	19	6.9	4	0.348349	0.00132404	610	15	7.5	4	0.275012	0.00136456	0.00136734	0.00447525	3
fig|336831.7.peg.1533	Translation elongation factor G paralog	77.173	596	29	16.5	11	0.375779	0.00197469	621	28	13.6	10	0.362821	0.00208549	538	25	11.3	9	0.323947	0.00193971	0.00199996	0.00761056	3	9028	204	53.1	35	2.64341	0.00970406	7766	179	53.1	35	2.31946	0.00881603	6713	144	47.5	30	1.86594	0.00925842	0.0092595	0.0444014	3	381	13	7.4	5	0.168453
fig|336831.7.peg.2312	Malonyl CoA-acyl carrier protein transacylase (EC 2.3.1.39)	32.697	191	10	13.4	3	0.305838	0.00160716	230	11	13.4	3	0.336422	0.00193375	225	13	13.4	3	0.39759	0.00238066	0.00197386	0.0388309	3
fig|336831.7.peg.2841	LSU ribosomal protein L6p (L9e)	18.996	332	9	19.2	3	0.473784	0.0024897	170	5	19.2	3	0.263213	0.00151295	189	6	19.2	3	0.315856	0.00189126	0.00196464	0.0492493	3	1825	28	42.9	6	1.47399	0.00541109	1862	29	42.9	6	1.52664	0.00580258	1518	24	40.7	5	1.26342	0.00626886	0.00582751	0.0429432	3
fig|336831.7.peg.2156	Peptidyl-prolyl cis-trans isomerase PpiA precursor (EC 5.2.1.8)	27.211	472	10	26	4	0.367498	0.00193118	369	8	13.4	2	0.293999	0.0016899	521	10	13.4	2	0.367498	0.00220048	0.00194052	0.0255419	3																						1006	15	26.4	4	0.551248
fig|336831.7.peg.983	Dihydroorotase (EC 3.5.2.3)	37.751	463	16	21.6	6	0.42383	0.00222719	414	12	21.3	5	0.317872	0.00182713	300	11	15.7	5	0.291383	0.00174472	0.00193301	0.0258077	3
fig|336831.7.peg.3472	Na(+)-translocating NADH-quinone reductase subunit C (EC 1.6.5.-)	28.924	363	10	16.9	4	0.345734	0.0018168	355	11	25.8	6	0.380307	0.002186	242	8	14.6	3	0.276587	0.00165613	0.00188631	0.0271688	3	844	16	23.6	6	0.553174	0.00203072	791	15	23.6	6	0.5186	0.00197114	624	13	23.6	6	0.449454	0.0022301	0.00207732	0.0135623	3
fig|336831.7.peg.2249	Alpha-glucosidase (EC 3.2.1.20)	90.966	756	34	16.2	12	0.373766	0.00196411	609	29	11	8	0.3188	0.00183246	508	28	10.2	9	0.307807	0.00184307	0.00187988	0.00731397	3
fig|336831.7.peg.2830	LSU ribosomal protein L4p (L1e)	22.155	202	9	26.4	5	0.406229	0.0021347	326	10	35.8	6	0.451365	0.00259444	82	3	12.4	2	0.13541	0.000810796	0.00184665	0.0926056	3	2985	65	55.7	9	2.93387	0.0107704	2520	59	55.7	9	2.66306	0.010122	1982	46	47.8	8	2.07628	0.0103021	0.0103981	0.0334688	3
fig|336831.7.peg.3474	Na(+)-translocating NADH-quinone reductase subunit A (EC 1.6.5.-)	47.951	394	16	15.3	6	0.333674	0.00175343	431	17	16.4	7	0.354529	0.00203783	453	14	17.8	7	0.291965	0.00174821	0.00184649	0.0165724	3	1515	43	32.4	13	0.896749	0.003292	1547	40	26.1	11	0.834185	0.00317065	1485	36	30.1	11	0.750766	0.00372516	0.00339593	0.0291501	3
fig|336831.7.peg.977	LSU ribosomal protein L25p	22.625	212	7	12.7	2	0.309392	0.00162583	253	9	18	3	0.39779	0.00228649	117	6	22	4	0.265193	0.00158791	0.00183341	0.0392838	3	2661	64	52.2	10	2.82873	0.0103844	2367	60	49.3	9	2.65193	0.0100797	1971	48	61	10	2.12155	0.0105267	0.0103303	0.0228355	3
fig|336831.7.peg.2815	Type IV pilus biogenesis protein PilQ	76.381	758	29	9.3	8	0.379676	0.00199517	489	20	6	5	0.261845	0.00150508	530	25	9	7	0.327307	0.00195982	0.00182002	0.0273319	3	1436	48	17.6	13	0.628429	0.00230698	1499	47	18	13	0.615336	0.00233883	1115	35	12.9	10	0.458229	0.00227364	0.00230648	0.00325941	3	169	7	2.6	2	0.0916458
fig|336831.7.peg.2514	Glutathione reductase (EC 1.8.1.7)	49.982	634	16	16.3	6	0.320115	0.00168218	683	18	17	7	0.36013	0.00207002	460	13	11.1	5	0.260094	0.00155737	0.00176986	0.0267334	3
fig|336831.7.peg.1608	Kelch motif domain protein	38.448	234	12	6.3	3	0.31211	0.00164011	220	12	6.3	3	0.31211	0.001794	231	12	6.3	3	0.31211	0.00186883	0.00176765	0.0116613	3
fig|336831.7.peg.2309	3-oxoacyl-[acyl-carrier-protein] synthase, KASII (EC 2.3.1.41)	43.362	1052	19	17	5	0.438172	0.00230256	668	10	15.3	4	0.230617	0.00132558	728	12	18	5	0.27674	0.00165704	0.00176173	0.049683	3
fig|336831.7.peg.1767	Translation elongation factor P	21.184	107	9	8.6	2	0.424849	0.00223255	89	6	10.2	2	0.283233	0.00162802	75	5	9.7	2	0.236027	0.00141327	0.00175794	0.0424813	3	897	24	30.6	5	1.13293	0.00415903	1025	24	29	5	1.13293	0.00430615	721	19	22	4	0.896903	0.00445026	0.00430514	0.0145618	3	104	7	8.6	2	0.330438
fig|336831.7.peg.1756	Succinyl-CoA ligase [ADP-forming] alpha chain (EC 6.2.1.5)	30.185	178	9	10	3	0.298161	0.00156682	173	9	11	3	0.298161	0.00171383	271	10	10	3	0.33129	0.00198368	0.00175477	0.0211426	3	2312	59	29	7	1.95461	0.00717545	1935	55	29	7	1.8221	0.00692559	1208	30	29	7	0.993871	0.0049314	0.00634415	0.122984	3
fig|336831.7.peg.220	SSU ribosomal protein S2p (SAe)	26.974	210	8	14.9	3	0.296582	0.00155852	286	9	14.9	3	0.333655	0.00191784	204	8	12.8	3	0.296582	0.00177585	0.00175074	0.0180975	3	1687	41	43.8	9	1.51998	0.00557991	1216	34	30.6	7	1.26047	0.00479092	1469	33	45.9	9	1.2234	0.00607027	0.00548037	0.0645459	3
fig|336831.7.peg.1900	Zinc carboxypeptidase domain protein	42.747	636	13	16	5	0.304115	0.0015981	466	10	12	4	0.233935	0.00134465	491	16	16.5	6	0.374295	0.00224118	0.00172798	0.0462159	3	263	9	12.8	5	0.210541	0.000772904	198	9	7.5	4	0.210541	0.000800244	245	8	9.1	4	0.187148	0.00092859	0.000833913	0.00831249	3
fig|336831.7.peg.2874	LSU ribosomal protein L1p (L10Ae)	24.667	663	12	25.8	5	0.48648	0.00255642	426	7	19.3	4	0.28378	0.00163116	308	4	11.2	2	0.16216	0.00097097	0.00171952	0.0796407	3	3835	92	55.4	13	3.72968	0.0136918	3745	87	46.4	13	3.52698	0.0134057	3214	65	51.1	13	2.6351	0.0130749	0.0133908	0.0308737	3
fig|336831.7.peg.3547	hypothetical protein	44.192	651	15	22.2	7	0.339428	0.00178367	578	15	20.4	7	0.339428	0.00195103	343	10	15	5	0.226285	0.00135494	0.00169654	0.0307448	3
fig|336831.7.peg.2206	putative MSHA pilin protein MshA	16.703	295	6	13.3	2	0.359217	0.00188766	179	5	13.3	2	0.299347	0.00172064	150	4	13.3	2	0.239478	0.00143393	0.00168074	0.0229481	3
fig|336831.7.peg.2516	hypothetical protein	17.534	509	7	38.5	4	0.399224	0.00209789	245	3	19.9	2	0.171096	0.000983458	397	5	26.1	3	0.28516	0.00170746	0.00159627	0.0565477	3
fig|336831.7.peg.1370	Xaa-Pro dipeptidase family enzyme	45.368	330	12	11	5	0.264504	0.00138995	385	13	13.1	6	0.286546	0.00164706	410	13	11	5	0.286546	0.00171576	0.00158425	0.0171746	3
fig|336831.7.peg.1910	Triosephosphate isomerase (EC 5.3.1.1)	26.119	460	10	15.9	3	0.382863	0.00201192	154	4	11.4	2	0.153145	0.000880277	300	8	15.9	3	0.30629	0.00183398	0.00157539	0.0608527	3
fig|336831.7.peg.1757	TonB-dependent receptor	107.923	768	31	11	11	0.287242	0.00150943	991	31	12.9	12	0.287242	0.00165106	728	25	8.8	8	0.231647	0.00138704	0.00151584	0.0132129	3	1705	48	16.2	16	0.444762	0.00163274	1591	43	16.2	16	0.398432	0.0015144	1078	32	14	13	0.296508	0.00147121	0.00153945	0.00836242	3
fig|336831.7.peg.3769	Serine protease, subtilase family	128.142	1287	35	7.2	7	0.273134	0.0014353	1604	33	11.1	9	0.257527	0.00148026	1446	34	9.5	8	0.265331	0.00158873	0.00150143	0.0078874	3	437	12	2.3	3	0.0936461	0.000343778	316	10	2.3	3	0.0780384	0.000296616	371	7	4.2	4	0.0546269	0.000271048	0.000303814	0.00368955	3	803	23	8	7	0.179488
fig|336831.7.peg.3209	Succinylglutamic semialdehyde dehydrogenase (EC 1.2.1.71)	52.947	583	17	16.2	8	0.321076	0.00168723	628	15	23.7	9	0.283302	0.00162842	392	10	14.1	4	0.188868	0.00113089	0.00148218	0.0305642	3
fig|336831.7.peg.802	Predicted b-glucoside-specific TonB-dependent outer membrane receptor	107.537	1046	32	11	11	0.297572	0.00156372	861	26	9.5	10	0.241777	0.00138973	750	25	10.1	10	0.232478	0.00139202	0.00144849	0.0099798	3
fig|336831.7.peg.1485	FIG01036274: hypothetical protein	44.397	264	12	6.7	3	0.270289	0.00142035	272	11	6.7	3	0.247764	0.00142415	217	11	6.7	3	0.247764	0.00148355	0.00144268	0.00354431	3
fig|336831.7.peg.2939	Dihydroneopterin triphosphate epimerase	13.486	138	3	18.3	2	0.222453	0.00116897	182	4	18.3	2	0.296604	0.00170488	130	3	18.3	2	0.222453	0.00133199	0.00140195	0.0274715	3
fig|336831.7.peg.270	3-hydroxyisobutyryl-CoA hydrolase (EC 3.1.2.4)	41.112	274	12	12.6	5	0.291886	0.00153384	266	10	8.3	4	0.243238	0.00139813	269	8	8	3	0.19459	0.00116516	0.00136571	0.0186467	3
fig|336831.7.peg.699	Cytosol aminopeptidase PepA (EC 3.4.11.1)	54.81	355	13	7.8	4	0.237183	0.00124638	308	9	5.8	3	0.164204	0.00094384	581	17	15.5	7	0.310162	0.00185717	0.00134913	0.0465253	3
fig|336831.7.peg.3259	putative pullulanase precursor	143.754	997	33	7.9	11	0.229559	0.00120631	1029	36	7.4	10	0.250428	0.00143946	855	32	6.6	9	0.222603	0.00133288	0.00132622	0.0116714	3	526	17	6.3	8	0.118258	0.000434128	400	13	4.9	7	0.0904323	0.000343723	248	9	2.3	4	0.062607	0.000310644	0.000362832	0.00639213	3	647	18	5.5	8	0.125214
fig|336831.7.peg.1754	Dihydrolipoamide succinyltransferase component (E2) of 2-oxoglutarate dehydrogenase complex (EC 2.3.1.61)	43.756	484	13	13.2	5	0.297102	0.00156125	271	11	9.7	4	0.251394	0.00144501	270	7	9.7	4	0.159978	0.000957906	0.00132139	0.0320106	3	1538	43	29.8	13	0.982722	0.00360761	1706	47	27	12	1.07414	0.00408268	803	27	20.3	9	0.617058	0.00306172	0.00358401	0.0510889	3
fig|336831.7.peg.479	SSU ribosomal protein S1p	62.845	471	19	14.6	9	0.302331	0.00158873	323	11	7.7	5	0.175034	0.00100609	312	14	9	6	0.22277	0.00133389	0.00130957	0.0292078	3	5055	137	41.4	24	2.17997	0.00800274	4830	137	41.4	24	2.17997	0.00828582	2797	85	29.9	16	1.35253	0.00671101	0.00766652	0.0839514	3	323	12	9.9	6	0.190946
fig|336831.7.peg.2782	Chitodextrinase precursor (EC 3.2.1.14)	95.025	718	23	9	8	0.242042	0.00127191	722	23	9	8	0.242042	0.00139125	614	19	8.2	7	0.199947	0.00119723	0.0012868	0.00978632	3																						440	12	4.3	4	0.126283
fig|336831.7.peg.3541	SSU ribosomal protein S6p	15.357	67	3	11.5	2	0.195351	0.00102655	75	4	11.5	2	0.260468	0.00149716	74	3	11.5	2	0.195351	0.00116971	0.00123114	0.0241245	3	1420	37	71.8	8	2.40932	0.00884472	1230	35	71.8	8	2.27909	0.00866258	656	23	26.7	5	1.49769	0.00743124	0.00831284	0.0768905	3
fig|336831.7.peg.273	Methylmalonate-semialdehyde dehydrogenase (EC 1.2.1.27)	54.261	397	18	14.5	7	0.33173	0.00174322	290	11	9	4	0.202724	0.00116525	118	6	6.2	4	0.110577	0.000662103	0.00119019	0.0540988	3	243	12	6.2	4	0.221153	0.000811862	259	11	4.6	3	0.202724	0.000770531	269	12	7.4	5	0.221153	0.00109732	0.000893238	0.0177944	3
fig|336831.7.peg.2091	Inosine-5&#39;-monophosphate dehydrogenase (EC 1.1.1.205)	52.374	613	14	13.9	5	0.267308	0.00140468	438	9	7.2	3	0.171841	0.00098774	454	10	7.2	3	0.190934	0.00114326	0.00117856	0.0210702	3	1883	37	32.7	12	0.706457	0.00259343	1519	29	23.5	9	0.55371	0.00210459	1080	19	15.5	6	0.362775	0.00180002	0.00216601	0.0400255	3
fig|336831.7.peg.2171	Trehalose-regulated TonB-dependent outer membrane receptor	82.651	748	21	10.9	8	0.25408	0.00133517	572	16	8.4	6	0.193585	0.00111272	548	15	8.4	6	0.181486	0.00108669	0.0011782	0.0136568	3
fig|336831.7.peg.541	Cell division trigger factor (EC 5.2.1.8)	47.804	454	11	12.2	4	0.230106	0.00120919	430	11	8	3	0.230106	0.00132265	200	8	9.4	4	0.16735	0.00100205	0.00117796	0.0162566	3	3316	83	43.8	17	1.73626	0.00637386	3500	85	41.3	18	1.77809	0.00675834	2871	63	37.4	14	1.31788	0.00653907	0.00655709	0.0192874	3
fig|336831.7.peg.1938	hypothetical protein	21.318	168	5	10.3	2	0.234544	0.00123251	149	4	10.3	2	0.187635	0.00107852	94	4	10.3	2	0.187635	0.00112351	0.00114485	0.00791799	3
fig|336831.7.peg.1941	Chaperone protein DnaK	69.008	583	18	9.6	6	0.260839	0.00137069	399	10	6.1	4	0.144911	0.000832945	419	12	8.2	6	0.173893	0.00104122	0.00108162	0.0271139	3	4033	101	31.4	23	1.4636	0.00537292	4189	96	31.9	22	1.39114	0.00528758	2747	56	21.7	15	0.8115	0.00402651	0.00489567	0.0753927	3	1475	40	17.9	12	0.579643
fig|336831.7.peg.1322	Type I secretion outer membrane protein, TolC precursor	49.377	432	9	17.4	7	0.182271	0.000957821	418	8	16.6	6	0.162019	0.000931282	412	10	17.4	7	0.202523	0.00121266	0.00103392	0.0155358	3	916	18	25.6	10	0.364542	0.00133825	594	11	15.9	6	0.222776	0.000846747	644	13	18.3	7	0.26328	0.00130635	0.00116378	0.0275022	3
fig|336831.7.peg.3348	Membrane alanine aminopeptidase N (EC 3.4.11.2)	97.09	690	23	9.2	8	0.236894	0.00124486	497	17	12.1	10	0.175095	0.00100645	447	13	8.6	7	0.133896	0.000801736	0.00101768	0.0221775	3
fig|336831.7.peg.1411	Sulfite reductase [NADPH] hemoprotein beta-component (EC 1.8.1.2)	63.882	263	11	8.4	5	0.172192	0.000904859	274	13	10.5	6	0.2035	0.00116972	242	10	5.1	3	0.156539	0.000937311	0.00100396	0.0144462	3	396	15	17.1	9	0.234808	0.000861988	285	11	10.8	6	0.172192	0.000654485	208	7	5.1	3	0.109577	0.0005437	0.000686724	0.0161575	3
fig|336831.7.peg.1061	Gamma-glutamyltranspeptidase (EC 2.3.2.2)	62.379	330	11	5.6	3	0.176341	0.000926661	361	13	7.9	4	0.208403	0.0011979	146	8	3.1	2	0.128248	0.000767916	0.000964159	0.0217431	3
fig|336831.7.peg.2777	peptidase, M13 (neprilysin) family( EC:3.4.24.- )	77.161	572	15	8.9	5	0.194399	0.00102155	359	12	6.6	5	0.155519	0.000893921	391	12	5.7	4	0.155519	0.000931206	0.000948893	0.00656273	3	560	16	6.9	5	0.207359	0.000761221	297	9	5.8	4	0.116639	0.000443333	460	11	4.7	3	0.142559	0.00070735	0.000637301	0.0170127	3
fig|336831.7.peg.2193	TldD protein, part of proposed TldE/TldD proteolytic complex (PMID 12029038)	50.972	527	9	18.8	6	0.176568	0.000927849	601	10	20.3	6	0.196186	0.00112768	338	6	4.4	2	0.117712	0.000704826	0.000920117	0.0211531	3	105	4	5.2	3	0.0784745	0.000288083	68	2	3.1	2	0.0392372	0.000149136	61	2	3.1	2	0.0392372	0.000194688	0.000210635	0.00708326	3
fig|336831.7.peg.3299	hypothetical protein	66.533	541	16	13.7	8	0.240482	0.00126372	319	10	11.7	6	0.150301	0.00086393	239	7	9.9	5	0.105211	0.000629975	0.000919207	0.0320466	3	106	5	5	3	0.0751507	0.000275881	80	3	3.3	2	0.0450904	0.000171384	71	2	3.7	2	0.0300603	0.000149153	0.000198806	0.0067668	3	1084	33	15.3	11	0.495994
fig|336831.7.peg.2494	Catalase (EC 1.11.1.6) / Peroxidase (EC 1.11.1.7)	81.197	300	10	9.7	6	0.123157	0.000647182	506	15	13.6	8	0.184736	0.00106186	389	14	10.4	7	0.17242	0.00103241	0.000913816	0.0231381	3	157	6	5.2	4	0.0738944	0.000271269	132	5	4.1	3	0.0615786	0.000234054	86	5	1.9	2	0.0615786	0.000305541	0.000270288	0.00357539	3
fig|336831.7.peg.608	Nikel transport family protein NikM	28.695	82	5	5.2	2	0.174246	0.000915652	100	7	11.2	4	0.243945	0.00140219	56	2	5.2	2	0.0696986	0.000417336	0.000911727	0.049244	3	677	23	32.6	8	0.801533	0.00294246	659	24	25.1	7	0.836383	0.003179	356	17	15	5	0.592438	0.00293956	0.00302034	0.0137411	3
fig|336831.7.peg.2531	hypothetical protein	35.27	232	7	11.7	3	0.198469	0.00104294	87	5	11.7	3	0.141764	0.000814855	111	5	8.3	3	0.141764	0.000848842	0.000902212	0.0123052	3
fig|336831.7.peg.564	2-keto-4-pentenoate hydratase	36.984	208	6	10.1	3	0.162232	0.000852519	203	5	10.1	3	0.135194	0.000777091	262	6	11.8	4	0.162232	0.000971404	0.000867004	0.00979629	3
fig|336831.7.peg.2823	Ornithine carbamoyltransferase (EC 2.1.3.3)	33.099	273	5	10.9	3	0.151062	0.000793819	198	4	7.9	2	0.12085	0.000694642	243	6	6.9	2	0.181274	0.00108542	0.000857961	0.0203133	3
fig|336831.7.peg.3548	HflC protein	32.991	213	6	12.3	4	0.181868	0.000955702	132	5	11.9	4	0.151556	0.000871145	105	4	6.1	2	0.121245	0.000725984	0.000850943	0.0116184	3	740	30	35.8	11	0.909339	0.00333822	978	32	30	9	0.969962	0.00368672	359	16	20.5	6	0.484981	0.00240638	0.00314377	0.0661946	3
fig|336831.7.peg.3676	Acetylornithine aminotransferase (EC 2.6.1.11) / N-succinyl-L,L-diaminopimelate aminotransferase (EC 2.6.1.17) / Succinylornithine transaminase (EC 2.6.1.81)	43.442	329	11	17.7	6	0.253211	0.00133061	209	5	11.6	4	0.115096	0.00066157	91	3	8.1	3	0.0690576	0.000413498	0.000801891	0.0474383	3	516	15	18.7	6	0.345288	0.00126756	320	16	12.3	5	0.368307	0.0013999	223	7	9.6	4	0.161134	0.000799518	0.00115566	0.0315445	3
fig|336831.7.peg.1484	FIG00702062: hypothetical protein	86.666	513	15	8.6	6	0.173078	0.000909513	310	11	6.6	5	0.126924	0.000729558	376	10	6.8	5	0.115386	0.000690897	0.000776656	0.011667	3
fig|336831.7.peg.3690	Pectate lyase precursor (EC 4.2.2.2)	51.491	451	9	6.7	3	0.174788	0.000918497	357	7	6.7	3	0.135946	0.000781416	304	5	5.3	2	0.0971043	0.000581435	0.000760449	0.0169506	3
fig|336831.7.peg.102	TonB-dependent receptor	98.843	502	15	5.4	5	0.151756	0.000797465	597	16	7.2	6	0.161873	0.000930443	399	9	4.3	4	0.0910535	0.000545204	0.000757704	0.0195673	3	809	21	8.7	8	0.212458	0.000779941	816	23	10.4	10	0.232692	0.000884438	575	17	6.3	6	0.17199	0.000853381	0.000839253	0.00536616	3
fig|336831.7.peg.2104	Cytoplasmic alpha-amylase (EC 3.2.1.1)	66.254	168	10	6.7	4	0.150934	0.000793148	243	8	10.8	5	0.120747	0.000694055	149	8	4.4	3	0.120747	0.000723003	0.000736735	0.00509541	3																						971	23	18.3	10	0.347149
fig|336831.7.peg.3697	hypothetical protein	62.851	198	11	5.2	3	0.175017	0.000919702	138	8	6.8	4	0.127285	0.000731633	100	5	3.5	2	0.0795532	0.000476343	0.000709226	0.0222527	3																						155	9	6.6	4	0.143196
fig|336831.7.peg.1793	Leucine dehydrogenase (EC 1.4.1.9)	37.135	219	5	8.1	3	0.134644	0.000707543	197	5	6.3	2	0.134644	0.000773931	165	4	6.1	2	0.107715	0.000644969	0.000708815	0.00644904	3
fig|336831.7.peg.3699	TonB-dependent receptor	81.172	224	10	4.7	4	0.123195	0.000647381	295	11	3.4	3	0.135515	0.000778937	223	8	5.7	5	0.0985562	0.000590128	0.000672149	0.00968105	3	501	16	8.5	7	0.197112	0.000723606	464	17	8.3	7	0.209432	0.000796028	387	11	4.8	4	0.135515	0.000672398	0.000730677	0.00621176	3
fig|336831.7.peg.2821	Argininosuccinate lyase (EC 4.3.2.1)	50.442	351	7	7.4	3	0.138773	0.000729243	374	7	7.4	3	0.138773	0.000797667	234	4	5.4	2	0.079299	0.000474821	0.000667244	0.0170118	3
fig|336831.7.peg.3545	Carboxyl-terminal protease	47.54	235	7	8.9	3	0.147244	0.000773758	285	7	8.4	3	0.147244	0.000846359	119	3	6.1	2	0.0631048	0.000377854	0.000665991	0.025216	3																						741	16	15.5	5	0.336559
fig|336831.7.peg.1071	Histidine ammonia-lyase (EC 4.3.1.3)	54.153	277	8	10.6	5	0.14773	0.000776308	234	7	7.2	4	0.129263	0.000743004	155	4	4.1	2	0.0738648	0.000442283	0.000653865	0.0183991	3
fig|336831.7.peg.1159	Ketol-acid reductoisomerase (EC 1.1.1.86)	54.445	350	8	7.1	3	0.146937	0.000772144	301	6	9.7	4	0.110203	0.000633445	183	4	7.1	3	0.0734686	0.00043991	0.000615167	0.0166869	3	578	12	11	5	0.220406	0.000809118	478	10	13.6	6	0.183672	0.000698116	376	7	9.7	4	0.12857	0.00063794	0.000715058	0.00868375	3
fig|336831.7.peg.533	Glucose-1-phosphate adenylyltransferase (EC 2.7.7.27)	45.935	183	6	8.7	3	0.130619	0.000686395	163	5	8.7	3	0.108849	0.000625665	155	4	8.7	3	0.0870796	0.000521409	0.000611156	0.00834443	3
fig|336831.7.peg.1483	FIG00785185: hypothetical protein	55.275	345	7	5.7	2	0.12664	0.000665481	397	7	5.7	2	0.12664	0.000727922	272	4	5.7	2	0.0723654	0.000433305	0.000608903	0.0155244	3
fig|336831.7.peg.3466	beta-lactamase-like protein	31.792	75	2	6.3	2	0.0629089	0.000330582	122	5	9.7	3	0.157272	0.000903999	86	3	7.3	2	0.0943634	0.000565022	0.000599868	0.0288292	3
fig|336831.7.peg.808	TonB-dependent receptor	105.103	624	10	4.1	3	0.0951448	0.000499979	645	13	4.8	4	0.123688	0.000710958	545	10	4.8	4	0.0951448	0.000569701	0.000593546	0.0107492	3
fig|336831.7.peg.708	hypothetical protein	41.871	116	3	9.6	3	0.0716486	0.000376508	123	5	6.9	3	0.119414	0.000686392	141	5	6.9	3	0.119414	0.000715021	0.000592641	0.0187723	3
fig|336831.7.peg.1419	Siroheme synthase / Precorrin-2 oxidase (EC 1.3.1.76) / Sirohydrochlorin ferrochelatase (EC 4.99.1.4) / Uroporphyrinogen-III methyltransferase (EC 2.1.1.107)	51.503	196	5	4.4	2	0.0970817	0.000510157	252	6	7.2	3	0.116498	0.000669629	212	5	4.4	2	0.0970817	0.000581299	0.000587029	0.00798903	3
fig|336831.7.peg.1649	Flagellar hook protein FlgE	48.281	327	6	10.4	3	0.124272	0.000653043	338	6	6.4	2	0.124272	0.000714317	204	3	6.4	2	0.0621362	0.000372055	0.000579805	0.0182506	3
fig|336831.7.peg.1753	2-oxoglutarate dehydrogenase E1 component (EC 1.2.4.2)	103.344	362	14	9.5	9	0.13547	0.000711884	301	10	8.3	8	0.0967642	0.000556199	236	8	6.4	6	0.0774114	0.000463518	0.000577201	0.0125508	3	1895	53	21.3	18	0.51285	0.00188269	1727	50	20.7	18	0.483821	0.00183895	1097	32	10.3	10	0.309645	0.0015364	0.00175268	0.0188577	3
fig|336831.7.peg.286	2-hydroxy-3-oxopropionate reductase (EC 1.1.1.60)	31.056	45	2	6.5	2	0.0643998	0.000338416	84	4	6.5	2	0.1288	0.000740338	71	3	6.5	2	0.0965997	0.000578413	0.000552389	0.0202221	3
fig|336831.7.peg.3330	Acylamino-acid-releasing enzyme (EC 3.4.19.1)	74.567	181	9	6.8	5	0.120697	0.000634253	245	7	6.6	4	0.0938753	0.000539594	164	6	5	3	0.0804645	0.0004818	0.000551882	0.00769656	3
fig|336831.7.peg.596	NADP-specific glutamate dehydrogenase (EC 1.4.1.4)	49.399	160	6	10.9	5	0.12146	0.000638263	160	5	11.3	5	0.101217	0.000581792	82	3	4	2	0.06073	0.000363635	0.000527896	0.014503	3
fig|336831.7.peg.672	neutral zinc metallopeptidase, M1 family( EC:3.4.11.- )	69.196	149	6	6.3	4	0.0867102	0.000455656	162	8	6.3	4	0.115614	0.000664546	155	5	3.9	3	0.0722585	0.000432665	0.000517622	0.0127758	3
fig|336831.7.peg.219	Translation elongation factor Ts	30.744	37	2	9	2	0.0650533	0.00034185	75	3	9	2	0.09758	0.000560889	78	3	6.6	2	0.09758	0.000584283	0.000495674	0.0133728	3	876	23	32.4	9	0.748113	0.00274635	900	22	24.5	7	0.715587	0.00271987	888	21	21	6	0.68306	0.00338921	0.00295181	0.0379032	3
fig|336831.7.peg.2532	Acylamino-acid-releasing enzyme (EC 3.4.19.1)	79.351	159	8	9.4	6	0.100818	0.00052979	206	7	7.9	5	0.0882156	0.000507062	119	5	4	3	0.0630112	0.000377294	0.000471382	0.00822714	3
fig|336831.7.peg.1617	Lipase-like protein	81.64	111	7	2	2	0.0857423	0.000450569	141	5	3.7	3	0.0612445	0.000352032	137	6	2.4	2	0.0734934	0.000440059	0.00041422	0.00541119	3	401	10	6.9	5	0.122489	0.000449661	321	10	5.1	4	0.122489	0.000465567	226	7	4.6	4	0.0857423	0.000425437	0.000446888	0.00202086	3
fig|336831.7.peg.2878	DNA-directed RNA polymerase beta&#39; subunit (EC 2.7.7.6)	154.712	327	13	4.9	7	0.0840271	0.000441556	295	11	4.4	7	0.0710999	0.000408681	187	8	3.1	5	0.051709	0.00030962	0.000386619	0.00686794	3	5364	136	30.6	39	0.879053	0.00322703	5272	131	31.2	41	0.846735	0.00321835	4690	107	24.3	29	0.691608	0.00343162	0.00329233	0.0120706	3
fig|336831.7.peg.1119	serine protease, subtilase family protein	107.298	203	7	5.6	4	0.0652389	0.000342825	308	9	6.4	5	0.0838785	0.000482133	190	6	4.1	4	0.055919	0.000334828	0.000386595	0.00828343	3
fig|336831.7.peg.3346	FIG067310: hypothetical protein	76.965	319	6	6.3	3	0.0779575	0.000409661	179	4	6.3	3	0.0519717	0.000298732	233	5	6.3	3	0.0649646	0.000388991	0.000365795	0.00589899	3	641	13	8.8	5	0.168908	0.000620067	627	12	7.8	4	0.155915	0.000592616	564	8	5.7	3	0.103943	0.000515747	0.000576143	0.00540759	3
fig|336831.7.peg.2877	DNA-directed RNA polymerase beta subunit (EC 2.7.7.6)	150.534	214	13	5.4	7	0.0863592	0.000453811	130	7	3.4	5	0.0465011	0.000267288	197	7	2.6	4	0.0465011	0.000278436	0.000333178	0.010462	3	7243	209	38.5	51	1.38839	0.00509683	6439	197	36.2	50	1.30867	0.00497413	5358	153	30.4	39	1.01638	0.00504309	0.00503802	0.00615081	3
fig|336831.7.peg.1751	Succinate dehydrogenase flavoprotein subunit (EC 1.3.99.1)	64.846	176	5	5.3	3	0.0771058	0.000405185	130	4	3.4	2	0.0616846	0.000354562	67	2	3.4	2	0.0308423	0.000184675	0.000314808	0.0115505	3	1160	37	22.4	15	0.570583	0.00209463	1086	37	19.3	13	0.570583	0.00216872	635	20	17.6	11	0.308423	0.00153034	0.00193123	0.0349155	3
fig|336831.7.peg.390	hypothetical protein	150.078	215	9	2.2	3	0.0599688	0.000315132	172	8	2.2	3	0.0533056	0.0003064	243	8	1.4	2	0.0533056	0.00031918	0.00031357	0.000653135	3	187	9	3.5	5	0.0599688	0.000220148	147	7	3.6	5	0.0466424	0.000177283	50	2	1.3	2	0.0133264	6.6123e-05	0.000154518	0.00794958	3
fig|336831.7.peg.3659	FIG01058271: hypothetical protein	119.83	178	7	3.4	4	0.0584161	0.000306972	161	8	4.7	5	0.0667612	0.000383743	106	4	2.7	3	0.0333806	0.000199874	0.000296863	0.00923502	3
fig|336831.7.peg.495	TonB-dependent receptor	93.478	96	4	2	2	0.0427908	0.000224863	42	3	2.2	2	0.0320931	0.000184471	102	6	3.1	3	0.0641862	0.00038433	0.000264554	0.0105676	3
fig|336831.7.peg.2613	Aconitate hydratase 2 (EC 4.2.1.3)	93.951	97	4	1.6	2	0.0425754	0.00022373	87	5	1.6	2	0.0532192	0.000305903	71	4	1.6	2	0.0425754	0.00025493	0.000261521	0.00414811	3	1908	60	26.7	21	0.638631	0.00234444	1725	50	25.2	20	0.532192	0.00202281	1039	32	18	14	0.340603	0.00169001	0.00201908	0.0327231	3
fig|336831.7.peg.1300	Valyl-tRNA synthetase (EC 6.1.1.9)	108.387	155	5	2	2	0.046131	0.000242415	88	3	2	2	0.0276786	0.000159096	115	5	3.7	4	0.046131	0.00027622	0.00022591	0.0060281	3	569	23	11	11	0.212203	0.000779003	549	21	8.9	9	0.19375	0.000736423	239	7	2.8	3	0.0645834	0.00032045	0.000611959	0.025335	3
fig|336831.7.peg.41	Secreted enzyme, contains two amidohydrolase related domains	113.572	80	4	1.6	2	0.0352199	0.000185078	85	3	1.6	2	0.026415	0.000151833	74	3	2.6	3	0.026415	0.000158166	0.000165026	0.00176524	3	672	23	10.1	11	0.202515	0.000743439	598	21	8.3	9	0.184905	0.000702803	195	7	3.1	4	0.0616349	0.00030582	0.000584021	0.0241784	3
fig|336831.7.peg.99	Microbial collagenase, secreted (EC 3.4.24.3)	104.399																						227	7	4	4	0.0670505	0.000246145	292	7	3.2	3	0.0670505	0.000254851	271	5	2.3	2	0.0478932	0.000237637	0.000246211	0.000860761	3	1894	44	18.9	13	0.42146
fig|336831.7.peg.544	ATP-dependent protease La (EC 3.4.21.53) Type I	88.621																						586	21	17.7	12	0.236964	0.000869904	304	14	10.9	10	0.157976	0.00060045	411	14	12.4	9	0.157976	0.000783847	0.0007514	0.0137626	3	268	10	8.5	6	0.11284
fig|336831.7.peg.2873	LSU ribosomal protein L11p (L12e)	14.99																						3220	76	46.5	7	5.07005	0.0186123	2354	60	46.5	7	4.00267	0.0152137	2283	59	46.5	7	3.93596	0.0195295	0.0177852	0.227367	3	515	11	31	4	0.733823
fig|336831.7.peg.2834	SSU ribosomal protein S3p (S3e)	18.893																						1312	26	27.3	6	1.37617	0.00505197	1364	26	27.3	6	1.37617	0.00523068	1185	20	27.3	6	1.05859	0.00525253	0.00517839	0.0110028	3	273	5	11.6	2	0.264648
fig|336831.7.peg.2776	putative outer membrane protein	20.06																						508	16	16.8	3	0.797607	0.00292804	545	16	16.8	3	0.797607	0.00303162	317	11	9.9	2	0.548355	0.00272083	0.0028935	0.0158248	3	1286	29	35.6	5	1.44566
fig|336831.7.peg.3395	Catalase (EC 1.11.1.6) / Peroxidase (EC 1.11.1.7)	82.448																																											503	20	10.9	9	0.242577
fig|336831.7.peg.2059	hypothetical protein	173.574																																											707	14	2.3	3	0.0806572
fig|336831.7.peg.1895	putative lipoprotein	33.593																																											1183	19	18.7	4	0.565594
fig|336831.7.peg.178	Chaperone protein HtpG	72.273																						1218	32	26.2	16	0.442766	0.00162541	1126	26	24	14	0.359747	0.00136736	707	14	14	7	0.19371	0.000961151	0.00131797	0.0334871	3	1003	24	24.3	13	0.332074
fig|336831.7.peg.1832	hypothetical protein	14.059																						239	11	22	4	0.782417	0.00287228	281	12	32.3	5	0.853546	0.00324423	213	9	22	4	0.640159	0.00317635	0.00309762	0.019808	3	168	5	15	2	0.355644
fig|336831.7.peg.2001	Type IV pilus biogenesis protein PilE	14.595																																											202	6	18.5	2	0.4111
fig|336831.7.peg.3341	NAD-specific glutamate dehydrogenase (EC 1.4.1.2), large form	181.838																						2462	73	17.6	28	0.401456	0.00147376	1925	77	16.9	28	0.423454	0.0016095	1304	47	9.5	16	0.258472	0.00128249	0.00145525	0.0164291	3
fig|336831.7.peg.2542	Pyruvate dehydrogenase E1 component (EC 1.2.4.1)	99.463																						1856	51	20.2	18	0.512753	0.00188234	1711	48	16.8	15	0.482592	0.00183428	1363	42	13.1	12	0.422268	0.00209521	0.00193727	0.013887	3
fig|336831.7.peg.2320	Ribonuclease E (EC 3.1.26.12)	115.983																						2250	59	24.7	20	0.508695	0.00186744	2011	54	20.4	17	0.465585	0.00176964	1039	33	13.5	12	0.284524	0.00141176	0.00168294	0.0239893	3
fig|336831.7.peg.483	DNA gyrase subunit A (EC 5.99.1.3)	98.292																						1410	47	17.2	16	0.478167	0.00175537	1149	39	15.9	15	0.396777	0.00150811	1042	33	15.6	14	0.335734	0.00166585	0.00164311	0.012519	3
fig|336831.7.peg.1755	Succinyl-CoA ligase [ADP-forming] beta chain (EC 6.2.1.5)	41.265																						3416	80	51	16	1.93869	0.007117	3299	77	48.2	15	1.86599	0.00709242	2040	48	29.9	10	1.16321	0.00577164	0.00666035	0.0769746	3
fig|336831.7.peg.1077	GTP-binding protein TypA/BipA	67.633																						3161	72	39.5	20	1.06457	0.00390807	3036	71	33.8	18	1.04978	0.00399011	1455	33	19.9	11	0.487927	0.002421	0.00343973	0.0883197	3
fig|336831.7.peg.2027	Phosphoribosylformylglycinamidine synthase, synthetase subunit (EC 6.3.5.3) / Phosphoribosylformylglycinamidine synthase, glutamine amidotransferase subunit (EC 6.3.5.3)	140.627																						1888	48	13.7	17	0.341328	0.00125303	1702	50	18.1	22	0.35555	0.00135141	997	35	9.9	14	0.248885	0.00123492	0.00127979	0.00626844	3
fig|336831.7.peg.2544	Dihydrolipoamide dehydrogenase of pyruvate dehydrogenase complex (EC 1.8.1.4)	50.069																						1476	33	38.7	13	0.65909	0.00241954	1245	30	35.7	13	0.599173	0.00227739	962	24	34.3	12	0.479339	0.00237838	0.00235844	0.00731448	3
fig|336831.7.peg.865	Cold-shock DEAD-box protein A	66.985																						2110	63	24.8	14	0.940509	0.00345264	1692	60	23.1	14	0.895723	0.00340455	1192	36	21.4	10	0.537434	0.00266664	0.00317461	0.044057	3
fig|336831.7.peg.378	Uncharacterized protein ImpC	55.721																						2401	69	34.4	16	1.23831	0.00454589	2753	69	35.6	17	1.23831	0.00470669	2172	56	30.2	13	1.00501	0.00498665	0.00474641	0.0223049	3
fig|336831.7.peg.2881	Translation elongation factor G	77.819																						1046	32	20	13	0.411211	0.00150957	1218	35	17.4	12	0.449762	0.0017095	974	28	18.1	12	0.359809	0.0017853	0.00166812	0.0142447	3
fig|336831.7.peg.911	Translation initiation factor 2	64.877																						1560	48	30.6	15	0.739862	0.00271606	1333	36	22.4	11	0.554896	0.0021091	683	20	12.1	6	0.308276	0.0015296	0.00211825	0.059328	3
fig|336831.7.peg.3546	Adenylosuccinate synthetase (EC 6.3.4.4)	47.025																						1522	41	33.6	13	0.871877	0.00320069	1591	42	32.3	12	0.893142	0.00339474	1306	35	27.1	10	0.744285	0.003693	0.00342947	0.0247985	3
fig|336831.7.peg.3272	Alanine dehydrogenase (EC 1.4.1.1)	39.203																						1868	61	42.4	13	1.556	0.00571214	1795	58	40.5	13	1.47948	0.00562334	843	29	25.2	9	0.739739	0.00367044	0.00500197	0.1154	3
fig|336831.7.peg.2850	DNA-directed RNA polymerase alpha subunit (EC 2.7.7.6)	30.7																						1269	34	39.8	10	1.10749	0.00406564	1050	33	39.8	10	1.07492	0.00408565	929	23	36.5	8	0.749186	0.00371731	0.0039562	0.0207125	3
fig|336831.7.peg.2880	SSU ribosomal protein S7p (S5e)	14.257																						2608	46	64.3	8	3.22649	0.0118445	2035	38	65.1	9	2.66536	0.0101307	1968	36	65.1	9	2.52508	0.0125289	0.0115014	0.123537	3
fig|336831.7.peg.1752	Succinate dehydrogenase iron-sulfur protein (EC 1.3.99.1)	27.319																						1251	38	36.7	9	1.39097	0.00510631	1581	44	37.5	10	1.6106	0.00612172	990	24	36.3	8	0.878509	0.00435899	0.00519567	0.0884754	3
fig|336831.7.peg.1913	Cell division protein FtsH (EC 3.4.24.-)	70.643																						535	16	16.3	10	0.226491	0.000831456	404	17	14.8	10	0.240647	0.000914672	244	7	6.7	4	0.0990898	0.000491664	0.000745931	0.0224098	3
fig|336831.7.peg.3366	Glycogen phosphorylase (EC 2.4.1.1)	93.861																						637	17	11	8	0.181119	0.000664894	624	22	13.2	10	0.234389	0.000890888	416	14	8.5	7	0.149157	0.000740087	0.000765289	0.0115086	3
fig|336831.7.peg.147	Aminomethyltransferase (glycine cleavage system T protein) (EC 2.1.2.10)	38.646																						597	24	20.3	8	0.621022	0.00227979	551	23	20.3	7	0.595146	0.00226208	287	12	13.4	5	0.310511	0.00154069	0.00202752	0.04217	3
fig|336831.7.peg.2849	SSU ribosomal protein S4p (S9e)	16.22																						1005	24	48.3	6	1.47965	0.00543187	1552	29	49.7	7	1.78792	0.00679568	1016	20	49.7	7	1.23305	0.00611813	0.00611522	0.068191	3
fig|336831.7.peg.2543	Dihydrolipoamide acetyltransferase component of pyruvate dehydrogenase complex (EC 2.3.1.12)	57.432																						416	13	14.5	7	0.226355	0.000830956	327	12	8.8	5	0.208943	0.000794169	564	17	17.5	8	0.296002	0.00146871	0.00103128	0.0379271	3
fig|336831.7.peg.527	Asparaginyl-tRNA synthetase (EC 6.1.1.22)	52.698																						885	26	20.2	10	0.493377	0.00181121	747	20	17.8	9	0.379521	0.00144252	492	14	12	6	0.265665	0.00131818	0.00152397	0.0256408	3
fig|336831.7.peg.212	Outer membrane protein assembly factor YaeT precursor	92.47																						511	18	10.1	9	0.194658	0.000714595	503	17	9	8	0.183843	0.000698769	221	11	5.8	6	0.118957	0.000590244	0.000667869	0.00676897	3
fig|336831.7.peg.26	LSU ribosomal protein L19p	13.412																						814	23	46.2	6	1.71488	0.00629539	684	22	46.2	6	1.64032	0.00623469	559	17	46.2	6	1.26752	0.0062892	0.00627309	0.00334044	3
fig|336831.7.peg.1167	LSU ribosomal protein L13p (L13Ae)	15.855																						740	24	47.9	6	1.51372	0.00555691	646	21	34.5	5	1.3245	0.00503429	561	13	34.5	5	0.819931	0.00406834	0.00488651	0.0755211	3
fig|336831.7.peg.2326	Acetate permease ActP (cation/acetate symporter)	62.807																						109	5	2.5	2	0.079609	0.000292247	117	4	2.5	2	0.0636872	0.000242068	159	6	4.2	3	0.0955308	0.000474005	0.000336107	0.012203	3
fig|336831.7.peg.2622	LSU ribosomal protein L27p	9.234																						1279	36	69.4	7	3.89864	0.014312	1141	32	58.8	6	3.46545	0.0131718	1287	32	51.8	5	3.46545	0.0171949	0.0148929	0.20735	3
fig|336831.7.peg.2200	Rod shape-determining protein MreB	38.865																						880	19	24.8	8	0.488872	0.00179467	450	11	17.1	5	0.283031	0.00107577	789	15	17.4	5	0.385951	0.00191502	0.00159515	0.0453804	3
fig|336831.7.peg.2090	GMP synthase [glutamine-hydrolyzing] (EC 6.3.5.2)	58.826																						590	21	18.5	8	0.356985	0.0013105	472	18	8.8	5	0.305987	0.00116302	490	15	17.1	7	0.254989	0.00126521	0.00124625	0.00755467	3
fig|336831.7.peg.3525	Inorganic pyrophosphatase (EC 3.6.1.1)	19.62																						819	26	35.4	6	1.32518	0.00486478	665	24	35.4	6	1.22324	0.00464941	574	20	35.4	6	1.01937	0.00505791	0.00485736	0.020435	3
fig|336831.7.peg.2844	LSU ribosomal protein L30p (L7e)	6.78																						1491	36	58.3	5	5.30973	0.0194922	1503	35	58.3	4	5.16224	0.0196211	1054	25	56.7	3	3.68732	0.0182957	0.0191364	0.0730845	3
fig|336831.7.peg.2835	LSU ribosomal protein L16p (L10e)	7.843																						1149	20	61.4	4	2.55004	0.0093613	905	16	61.4	4	2.04004	0.00775395	654	11	61.4	4	1.40252	0.00695905	0.00802477	0.122381	3
fig|336831.7.peg.217	Ribosome recycling factor	20.561																						455	12	22.2	5	0.583629	0.00214252	354	12	22.2	5	0.583629	0.00221831	389	10	14.1	3	0.486358	0.00241321	0.00225802	0.0139644	3
fig|336831.7.peg.242	Isocitrate dehydrogenase [NAD] (EC 1.1.1.41)	36.361																						397	13	18.2	5	0.357526	0.00131249	386	11	17.3	5	0.302522	0.00114985	401	12	17.3	5	0.330024	0.00163751	0.00136662	0.0248296	3
fig|336831.7.peg.2322	Acetyl-coenzyme A synthetase (EC 6.2.1.1)	71.981																						209	6	3.4	2	0.0833553	0.000306	154	4	3.4	2	0.0555702	0.000211216	185	4	6.3	3	0.0555702	0.000275729	0.000264315	0.00484118	3
fig|336831.7.peg.545	DNA-binding protein HU-beta	9.311																						1361	23	67.8	5	2.4702	0.00906818	1169	21	50	4	2.2554	0.00857252	860	12	57.8	4	1.2888	0.00639477	0.00801182	0.142217	3
fig|336831.7.peg.1218	LSU ribosomal protein L28p	7.682																						704	20	50	5	2.60349	0.0095575	700	19	42.4	4	2.47331	0.0094008	716	19	40.9	3	2.47331	0.0122721	0.0104101	0.161442	3
fig|336831.7.peg.3604	Integration host factor alpha subunit	10.923																						481	16	52	5	1.4648	0.00537733	371	12	40.8	4	1.0986	0.00417566	179	7	41.8	4	0.64085	0.00317977	0.00424425	0.110038	3
fig|336831.7.peg.84	hypothetical protein	41.952																						157	4	11.2	4	0.0953471	0.000350022	236	7	13.3	5	0.166857	0.000634207	208	5	7.3	3	0.119184	0.000591367	0.000525199	0.0153212	3
fig|336831.7.peg.3723	ATP-dependent RNA helicase RhlB	47.951																						184	11	7.2	4	0.229401	0.000842139	330	18	13.3	6	0.375383	0.00142679	153	11	5.4	3	0.229401	0.00113824	0.00113572	0.0292334	3
fig|336831.7.peg.2790	Uncharacterized conserved secreted protein	19.269																						428	16	18	4	0.830349	0.00304824	313	15	15.7	3	0.778452	0.00295881	207	10	15.7	3	0.518968	0.00257502	0.00286069	0.0251407	3
fig|336831.7.peg.2842	LSU ribosomal protein L18p (L5e)	12.704																						383	15	24.1	4	1.18073	0.0043345	450	17	31	5	1.33816	0.00508621	112	4	15.5	2	0.314861	0.00156228	0.003661	0.1856	3
fig|336831.7.peg.2840	SSU ribosomal protein S8p (S15Ae)	13.922																						1015	31	36.2	5	2.22669	0.00817426	892	26	36.2	4	1.86755	0.00709835	854	27	36.2	4	1.93938	0.00962281	0.00829847	0.126681	3
fig|336831.7.peg.914	SSU ribosomal protein S15p (S13e)	10.009																						224	15	23.6	3	1.49865	0.0055016	218	17	23.6	3	1.69847	0.00645571	191	15	23.6	3	1.49865	0.00743602	0.00646444	0.0967237	3
fig|336831.7.peg.2078	Aspartokinase (EC 2.7.2.4) / Homoserine dehydrogenase (EC 1.1.1.3)	88.415																						250	5	3.7	3	0.0565515	0.000207603	177	4	3.5	3	0.0452412	0.000171957	156	3	2.4	2	0.0339309	0.000168359	0.000182639	0.00216935	3
fig|336831.7.peg.1340	SSU ribosomal protein S21p	8.507																						490	10	28.2	3	1.1755	0.00431531	383	7	28.2	2	0.822852	0.00312757	461	8	28.2	3	0.940402	0.00466609	0.00403632	0.0806311	3
fig|336831.7.peg.771	Isocitrate lyase (EC 4.1.3.1)	58.165
fig|336831.7.peg.2321	hypothetical protein	42.917
fig|336831.7.peg.1430	Dihydroxy-acid dehydratase (EC 4.2.1.9)	66.084
fig|336831.7.peg.553	Phage shock protein A	25.528
fig|336831.7.peg.2740	Serine protein kinase (prkA protein), P-loop containing	73.965
fig|336831.7.peg.1500	hypothetical protein	95.488
fig|336831.7.peg.1445	aculeacin A acylase( EC:3.5.1.- )	89.194
fig|336831.7.peg.3394	Sensory subunit of low CO2-induced protein complex, putative	16.892
fig|336831.7.peg.1614	hypothetical protein	23.206
fig|336831.7.peg.1144	hypothetical protein	63.848
fig|336831.7.peg.1728	Alcohol dehydrogenase (EC 1.1.1.1)	35.604
fig|336831.7.peg.751	Proline dehydrogenase (EC 1.5.99.8) (Proline oxidase) / Delta-1-pyrroline-5-carboxylate dehydrogenase (EC 1.5.1.12)	140.863																						1115	30	13.5	16	0.212973	0.000781831	997	25	13.2	15	0.177477	0.000674572	786	22	10	12	0.15618	0.000774935	0.00074378	0.00600343	3
fig|336831.7.peg.3605	Phenylalanyl-tRNA synthetase beta chain (EC 6.1.1.20)	87.027																						1236	37	17.7	14	0.425155	0.00156076	1140	33	15.3	13	0.379193	0.00144127	633	18	11.1	10	0.206832	0.00102626	0.00134276	0.0280535	3
fig|336831.7.peg.384	ClpB protein	97.185																						1605	48	17	14	0.493903	0.00181314	1326	41	15.8	14	0.421876	0.0016035	930	28	10.5	9	0.28811	0.00142955	0.0016154	0.0192071	3
fig|336831.7.peg.685	Protease, insulinase family/protease, insulinase family	104.084																						558	21	14.5	14	0.20176	0.000740669	386	15	9.3	10	0.144114	0.000547763	242	9	7	7	0.0864686	0.000429041	0.000572491	0.0157279	3
fig|336831.7.peg.3280	ABC transporter ATP-binding protein uup	58.671																						810	23	21.1	11	0.392016	0.00143911	745	22	18.8	10	0.374972	0.00142523	580	18	19.8	10	0.306796	0.00152226	0.0014622	0.00524754	3
fig|336831.7.peg.373	IcmF-related protein	134.258																						429	17	8.6	11	0.126622	0.000464833	526	21	11.2	13	0.156415	0.000594517	245	13	4.9	7	0.0968285	0.000480444	0.000513265	0.00707982	3
fig|336831.7.peg.3721	Transcription termination factor Rho	47.226																						768	28	24	10	0.592894	0.00217653	724	29	26.8	11	0.614069	0.00233401	652	27	20.9	9	0.571719	0.00283676	0.0024491	0.0344831	3
fig|336831.7.peg.1907	Transcription termination protein NusA	55.378																						1217	31	22.3	11	0.559789	0.00205501	1046	27	19.5	10	0.487558	0.00185316	763	19	15.7	8	0.343097	0.00170238	0.00187018	0.0176929	3
fig|336831.7.peg.3191	Biosynthetic arginine decarboxylase (EC 4.1.1.19)	70.434																						698	27	14.6	10	0.383338	0.00140725	666	25	13.9	10	0.354942	0.0013491	485	17	10.8	7	0.241361	0.00119758	0.00131798	0.010824	3
fig|336831.7.peg.28	2-keto-3-deoxy-D-arabino-heptulosonate-7-phosphate synthase I alpha (EC 2.5.1.54)	38.127																						1716	37	41.2	10	0.970441	0.00356252	1361	28	34.9	9	0.734388	0.00279133	1208	23	28.7	7	0.603247	0.00299319	0.00311568	0.0399922	3
fig|336831.7.peg.2012	Isoleucyl-tRNA synthetase (EC 6.1.1.5)	105.683																						576	26	11.9	12	0.246019	0.000903144	562	25	8.7	9	0.236556	0.000899126	435	19	4.2	5	0.179783	0.000892048	0.000898106	0.000561766	3
fig|336831.7.peg.1803	Threonyl-tRNA synthetase (EC 6.1.1.3)	72.848																						742	23	14.3	9	0.315726	0.00115904	438	16	16.2	10	0.219635	0.00083481	525	17	11.3	7	0.233363	0.0011579	0.00105058	0.0186866	3
fig|336831.7.peg.3001	S-adenosylmethionine synthetase (EC 2.5.1.6)	42.012																						1388	36	34.3	11	0.856898	0.0031457	1217	35	25.1	8	0.833095	0.0031665	598	20	17.3	6	0.476054	0.00236209	0.00289143	0.0458542	3
fig|336831.7.peg.1523	CTP synthase (EC 6.3.4.2)	60.035																						793	24	21.3	11	0.399767	0.00146756	440	19	16.9	9	0.316482	0.00120291	209	5	8.1	4	0.0832848	0.000413243	0.0010279	0.0548513	3
fig|336831.7.peg.878	DNA gyrase subunit B (EC 5.99.1.3)	90.392																						718	31	9.3	9	0.342951	0.00125898	531	26	8.9	9	0.287636	0.00109327	459	23	6.1	6	0.254447	0.00126252	0.00120493	0.00967094	3
fig|336831.7.peg.1925	Carbamoyl-phosphate synthase large chain (EC 6.3.5.5)	118.633																						522	19	7.1	8	0.160158	0.000587945	398	13	7.4	8	0.109582	0.000416508	301	15	6.8	8	0.12644	0.000627373	0.000543942	0.0112108	3
fig|336831.7.peg.3773	General secretion pathway protein D	74.662																						435	16	10.9	9	0.214299	0.0007867	496	14	10.2	8	0.187512	0.000712712	309	12	7.1	6	0.160724	0.000797483	0.000765631	0.00461459	3
fig|336831.7.peg.1668	Biotin carboxylase of acetyl-CoA carboxylase (EC 6.3.4.14)	49.508																						550	20	18.3	8	0.403975	0.00148301	462	26	15.9	8	0.525168	0.00199611	443	16	13.6	6	0.32318	0.00160356	0.00169422	0.0268296	3
fig|336831.7.peg.2995	TonB system biopolymer transport component; Chromosome segregation ATPase	33.135																						821	21	28.9	8	0.633771	0.0023266	655	14	21.3	6	0.422514	0.00160593	577	15	25.4	7	0.452694	0.00224618	0.00205957	0.0394914	3
fig|336831.7.peg.1522	Enolase (EC 4.2.1.11)	46.052																						710	22	19.8	8	0.477721	0.00175373	463	13	15.3	6	0.28229	0.00107295	476	14	18.4	7	0.304004	0.00150841	0.00144503	0.0344786	3
fig|336831.7.peg.3475	Uncharacterized paraquat-inducible protein B	43.309																						846	21	20.9	8	0.484888	0.00178004	589	23	18.6	8	0.531067	0.00201853	567	14	12.6	5	0.323258	0.00160395	0.00180084	0.0208073	3
fig|336831.7.peg.1789	Adenylosuccinate lyase (EC 4.3.2.2)	50.917																						511	21	14.9	7	0.412436	0.00151407	603	22	19.9	9	0.432076	0.00164227	338	13	11.4	5	0.255317	0.00126684	0.00147439	0.0190837	3
fig|336831.7.peg.122	Septum site-determining protein MinD	29.394																						524	16	25.3	7	0.544329	0.00199825	542	19	24.2	7	0.64639	0.00245686	445	12	20.4	6	0.408247	0.00202564	0.00216025	0.0257236	3
fig|336831.7.peg.1881	Methionyl-tRNA synthetase (EC 6.1.1.10)	76.058																						448	13	11.7	8	0.170922	0.000627461	457	13	9.7	7	0.170922	0.000649657	169	5	7.1	5	0.0657393	0.000326186	0.000534435	0.018069	3
fig|336831.7.peg.377	Uncharacterized protein ImpB	19.141																						713	24	35.5	8	1.25385	0.00460294	648	24	25.9	6	1.25385	0.00476576	486	14	21.7	5	0.731414	0.00362914	0.00433261	0.0614643	3
fig|336831.7.peg.1940	Chaperone protein DnaJ	41.243																						717	25	22.2	8	0.606163	0.00222525	535	17	22.2	8	0.412191	0.00156669	203	6	8.2	3	0.145479	0.00072184	0.00150459	0.0753625	3
fig|336831.7.peg.934	Leucyl-tRNA synthetase (EC 6.1.1.4)	97.29																						433	14	8.7	9	0.1439	0.000528261	299	10	5.3	5	0.102785	0.000390676	216	7	5.5	5	0.0719498	0.000357001	0.000425313	0.00907316	3
fig|336831.7.peg.385	Putative cytoplasmic protein USSDB7A	17.566																						863	27	38.4	7	1.53706	0.0056426	749	29	38.4	7	1.65092	0.00627495	640	21	27.7	5	1.19549	0.0059318	0.00594978	0.0316559	3
fig|336831.7.peg.2729	Protein export cytoplasm protein SecA ATPase RNA helicase (TC 3.A.5.1.1)	102.2																						512	19	10.2	9	0.18591	0.000682482	328	12	6.4	6	0.117417	0.000446289	225	7	3.3	3	0.0684932	0.00033985	0.00048954	0.0175363	3
fig|336831.7.peg.1877	LSU m5C1962 methyltransferase RlmI	44.793																						359	9	17.2	6	0.200924	0.0007376	291	9	16.2	6	0.200924	0.000763691	263	7	15.7	6	0.156274	0.000775403	0.000758898	0.0019352	3
fig|336831.7.peg.880	Glycyl-tRNA synthetase beta chain (EC 6.1.1.14)	74.504																						361	13	8.9	7	0.174487	0.000640549	277	10	9.3	7	0.134221	0.000510159	257	7	5.8	4	0.0939547	0.000466185	0.000538964	0.00906808	3
fig|336831.7.peg.2747	3-oxoacyl-[acyl-carrier-protein] synthase, KASI (EC 2.3.1.41)	42.971																						656	17	16.4	6	0.395616	0.00145232	698	16	16.7	6	0.372344	0.00141524	501	14	13	5	0.325801	0.00161656	0.00149471	0.0107146	3
fig|336831.7.peg.82	hypothetical protein	79.212																						360	13	10.2	7	0.164117	0.000602478	289	10	8.9	6	0.126243	0.000479838	203	6	5.6	4	0.0757461	0.000375837	0.000486051	0.0113448	3
fig|336831.7.peg.1680	Inositol-1-monophosphatase (EC 3.1.3.25)	28.944																						619	16	28.1	7	0.552792	0.00202932	555	15	24	6	0.518242	0.00196978	197	4	16.9	4	0.138198	0.000685711	0.0015616	0.0759129	3
fig|336831.7.peg.371	Uncharacterized protein ImpJ/VasE	49.531																						438	15	12.4	6	0.302841	0.00111174	453	13	10.2	5	0.262462	0.000997589	482	16	12.4	6	0.32303	0.00160281	0.00123738	0.0321579	3
fig|336831.7.peg.2252	ATP-dependent RNA helicase RhlE	45.237																						548	21	13.1	6	0.464222	0.00170417	434	16	13.1	6	0.353693	0.00134435	344	11	10.2	5	0.243164	0.00120653	0.00141835	0.0256943	3
fig|336831.7.peg.485	Ribonucleotide reductase of class Ia (aerobic), alpha subunit (EC 1.17.4.1)	86.496																						417	17	11	9	0.196541	0.000721509	289	10	7.4	6	0.115612	0.00043943	97	3	2.2	2	0.0346837	0.000172094	0.000444344	0.027474	3
fig|336831.7.peg.1760	Glutaminyl-tRNA synthetase (EC 6.1.1.18)	63.268																						254	11	12.3	7	0.173864	0.000638259	247	10	8.5	5	0.158058	0.000600761	283	10	9.9	5	0.158058	0.000784252	0.000674424	0.00969443	3
fig|336831.7.peg.1683	Protein-export membrane protein SecD (TC 3.A.5.1.1)	65.508																						304	12	8.9	5	0.183184	0.000672474	418	15	13	8	0.22898	0.000870327	248	6	5.3	3	0.0915919	0.000454461	0.000665754	0.0208014	3
fig|336831.7.peg.2690	protein assembly complex, lipoprotein component	41.31																						612	15	17.2	6	0.363108	0.00133298	526	14	17.2	6	0.338901	0.00128813	302	7	10.6	4	0.16945	0.00084078	0.00115396	0.027215	3
fig|336831.7.peg.899	Uncharacterized protein with LysM domain, COG1652	40.938																						165	10	11.4	5	0.244272	0.000896731	261	15	17.1	7	0.366408	0.00139268	273	12	8.4	4	0.293126	0.00145444	0.00124795	0.0305726	3
fig|336831.7.peg.2819	Type IV pilus biogenesis protein PilM	38.99																						268	9	16.2	6	0.230828	0.000847379	189	8	13.4	5	0.205181	0.00077987	163	7	13.9	5	0.179533	0.000890809	0.000839353	0.00559033	3
fig|336831.7.peg.1905	Protease IV (EC 3.4.21.-)	68.291																						299	10	10.9	7	0.146432	0.000537558	342	12	10.4	7	0.175719	0.000667887	122	2	3.7	2	0.0292864	0.000145314	0.000450253	0.0272006	3
fig|336831.7.peg.3543	3&#39;-to-5&#39; exoribonuclease RNase R	89.348																						330	13	8.4	7	0.145499	0.00053413	272	11	6.9	6	0.123114	0.000467943	127	5	3	3	0.055961	0.000277667	0.00042658	0.0133141	3
fig|336831.7.peg.3452	Translation elongation factor LepA	66.552																						505	15	13.9	8	0.225388	0.000827406	166	5	8.7	5	0.0751292	0.000285558	289	7	6.7	3	0.105181	0.000521887	0.00054495	0.0271659	3
fig|336831.7.peg.134	NonF-related protein	23.92																						763	12	25.6	5	0.501672	0.00184166	688	11	25.6	5	0.459866	0.0017479	454	7	25.6	5	0.292642	0.00145203	0.00168053	0.0203361	3
fig|336831.7.peg.23	SSU ribosomal protein S16p	9.266																						1016	22	57.8	5	2.37427	0.00871604	1176	24	57.8	5	2.59011	0.00984474	1057	20	57.8	5	2.15843	0.0107097	0.00975683	0.0999738	3
fig|336831.7.peg.261	Ribose-phosphate pyrophosphokinase (EC 2.7.6.1)	34.381																						946	16	26.1	7	0.465373	0.0017084	922	13	22.3	5	0.378116	0.00143718	454	7	12.4	3	0.203601	0.00101023	0.00138527	0.035197	3
fig|336831.7.peg.949	Alanyl-tRNA synthetase (EC 6.1.1.7)	94.591																						183	6	4	4	0.063431	0.000232857	309	11	8	6	0.11629	0.000442006	166	6	5.1	5	0.063431	0.000314732	0.000329865	0.0105392	3
fig|336831.7.peg.991	hypothetical protein	62.077																						637	18	11.8	6	0.289962	0.00106446	342	11	8.5	5	0.177199	0.000673515	375	12	6.6	4	0.193308	0.000959158	0.000899045	0.0202287	3
fig|336831.7.peg.2311	3-oxoacyl-[acyl-carrier protein] reductase (EC 1.1.1.100)	26.259																						391	9	18.1	5	0.34274	0.00125821	507	10	18.1	5	0.380822	0.00144746	633	13	18.1	5	0.495068	0.00245643	0.0017207	0.064415	3
fig|336831.7.peg.2154	hypothetical protein	71.511																						406	13	9.1	6	0.18179	0.000667358	290	11	7.8	5	0.153822	0.000584663	160	7	5	4	0.097887	0.000485696	0.000579239	0.00909523	3
fig|336831.7.peg.380	Protein of avirulence locus ImpE	30.055																						426	17	18.3	5	0.56563	0.00207645	485	19	22.7	6	0.632174	0.00240283	220	7	15.8	4	0.232906	0.00115564	0.0018783	0.0646774	3
fig|336831.7.peg.2999	Transketolase (EC 2.2.1.1)	71.841																						781	19	9.2	6	0.264473	0.00097089	807	18	9	5	0.250553	0.000952326	493	9	4.8	3	0.125277	0.000621598	0.000848271	0.0196524	3
fig|336831.7.peg.2875	LSU ribosomal protein L10p (P0)	17.637																						627	15	32.3	5	0.850485	0.00312216	592	15	32.3	5	0.850485	0.0032326	618	15	26.8	4	0.850485	0.00421994	0.0035249	0.060445	3
fig|336831.7.peg.2872	Transcription antitermination protein NusG	20.022																						480	13	25.1	4	0.649286	0.00238355	608	16	32.6	5	0.799121	0.00303737	684	19	32.6	5	0.948956	0.00470854	0.00337649	0.119902	3
fig|336831.7.peg.975	GTP-binding and nucleic acid-binding protein YchF	39.873																						273	13	11.6	5	0.326035	0.00119689	289	14	11.3	5	0.351115	0.00133455	146	9	8.8	4	0.225717	0.00111996	0.00121713	0.0108717	3
fig|336831.7.peg.601	ABC transporter, ATP-binding protein	62.281																						233	6	9	5	0.0963376	0.000353659	237	7	8.1	4	0.112394	0.000427197	158	6	8.5	5	0.0963376	0.000478008	0.000419621	0.006252	3
fig|336831.7.peg.543	ATP-dependent Clp protease ATP-binding subunit ClpX	47.499																						243	12	13.8	6	0.252637	0.000927439	225	10	8.9	4	0.210531	0.000800205	163	7	8.5	4	0.147372	0.000731229	0.000819624	0.00995362	3
fig|336831.7.peg.78	Probable Co/Zn/Cd efflux system membrane fusion protein	40.347																						344	11	15.1	6	0.272635	0.00100085	344	10	15.1	5	0.24785	0.000942051	240	9	7.5	3	0.223065	0.0011068	0.00101657	0.0083494	3
fig|336831.7.peg.3258	Predicted maltose-specific TonB-dependent receptor	103.809																						245	11	5.1	5	0.105964	0.000388997	186	10	4.6	5	0.0963308	0.000366143	162	7	2.8	3	0.0674315	0.000334582	0.000363241	0.00273233	3
fig|336831.7.peg.2346	hypothetical protein	40.337																						335	12	12.7	5	0.297494	0.00109211	330	10	12.1	5	0.247911	0.000942284	290	8	8.2	3	0.198329	0.00098407	0.00100615	0.00773157	3
fig|336831.7.peg.3376	Electron transfer flavoprotein, alpha subunit	31.531																						225	9	14.6	5	0.285433	0.00104784	197	10	22.1	6	0.317148	0.00120545	72	3	4.9	2	0.0951445	0.000472088	0.000908457	0.0386035	3
fig|336831.7.peg.2857	Fumarate hydratase class I, aerobic (EC 4.2.1.2)	55.504																						246	10	9.4	5	0.180167	0.0006614	224	8	9.4	5	0.144134	0.000547837	153	5	6.1	3	0.0900836	0.000446977	0.000552071	0.0107274	3
fig|336831.7.peg.3357	Dihydrolipoamide acyltransferase component of branched-chain alpha-keto acid dehydrogenase complex (EC 2.3.1.168)	56.333																						149	7	7.4	5	0.124261	0.000456167	134	7	7	5	0.124261	0.000472303	100	5	4.4	3	0.0887579	0.0004404	0.00045629	0.0015952	3
fig|336831.7.peg.1971	Heat shock protein GrpE	21.609																						267	10	25.4	5	0.46277	0.00169885	166	8	18.8	4	0.370216	0.00140715	145	6	13.2	3	0.277662	0.00137771	0.00149457	0.0177522	3
fig|336831.7.peg.719	Aerobic respiration control protein arcA	26.954																						296	12	31.1	6	0.445203	0.00163436	225	10	12.8	4	0.371002	0.00141014	127	3	13.2	2	0.111301	0.000552253	0.00119892	0.0571138	3
fig|336831.7.peg.2831	LSU ribosomal protein L23p (L23Ae)	10.957																						707	16	46	4	1.46025	0.00536064	745	15	46	4	1.36899	0.00520337	640	14	46	4	1.27772	0.00633981	0.00563461	0.0615762	3
fig|336831.7.peg.2703	Cysteine desulfurase (EC 2.8.1.7), IscS subfamily	44.637																						211	4	11.9	4	0.0896118	0.000328968	204	5	11.4	4	0.112015	0.000425756	246	5	11.6	4	0.112015	0.000555795	0.00043684	0.0113819	3
fig|336831.7.peg.630	tolB protein precursor, periplasmic protein involved in the tonb-independent uptake of group A colicins	49.345																						349	12	9.8	5	0.243186	0.000892744	282	8	8	4	0.162124	0.000616215	194	7	6	3	0.141858	0.000703874	0.000737611	0.0141318	3
fig|336831.7.peg.3297	3-hydroxydecanoyl-[acyl-carrier-protein] dehydratase (EC 4.2.1.60)	18.767																						446	15	24.7	4	0.799275	0.00293417	321	11	24.7	4	0.586135	0.00222784	411	13	24.7	4	0.692705	0.00343707	0.00286636	0.0607462	3
fig|336831.7.peg.3351	Tail-specific protease precursor (EC 3.4.21.102)	75.967																						166	6	5	4	0.0789817	0.000289945	258	8	7	5	0.105309	0.000400268	178	5	4	3	0.0658181	0.000326576	0.00033893	0.00561894	3
fig|336831.7.peg.77	RND multidrug efflux transporter; Acriflavin resistance protein	111.727																						178	9	4.3	5	0.0805535	0.000295715	99	6	2.6	3	0.0537023	0.000204117	111	6	3.2	4	0.0537023	0.000266461	0.000255431	0.00467845	3
fig|336831.7.peg.3281	4-Hydroxy-2-oxoglutarate aldolase (EC 4.1.3.16) / 2-dehydro-3-deoxyphosphogluconate aldolase (EC 4.1.2.14)	22.579																						237	10	21.7	5	0.442889	0.00162586	258	11	17.1	4	0.487178	0.00185171	169	8	12	3	0.354312	0.00175803	0.0017452	0.011347	3
fig|336831.7.peg.3763	Transcription accessory protein (S1 RNA-binding domain)	84.731																						130	7	5.6	5	0.0826144	0.00030328	154	6	4.4	4	0.0708123	0.00026915	105	4	3.8	3	0.0472082	0.000234238	0.000268889	0.00345219	3
fig|336831.7.peg.2667	Respiratory nitrate reductase alpha chain (EC 1.7.99.4)	140.276																						213	13	3	5	0.0926744	0.000340211	117	7	3.3	5	0.0499016	0.000189671	51	2	1.5	2	0.0142576	7.07435e-05	0.000200208	0.0135043	3
fig|336831.7.peg.29	Chorismate mutase I (EC 5.4.99.5) / Cyclohexadienyl dehydrogenase (EC 1.3.1.12)(EC 1.3.1.43)	41.946																						484	13	12.2	5	0.309922	0.00113774	450	12	12.2	5	0.286082	0.00108737	144	4	5.3	2	0.0953607	0.000473161	0.000899421	0.037001	3
fig|336831.7.peg.211	Outer membrane protein H precursor	19.289																						518	13	41.6	5	0.673959	0.00247413	453	13	23.7	4	0.673959	0.00256165	221	6	11.6	2	0.311058	0.00154341	0.00219306	0.0564314	3
fig|336831.7.peg.62	ATP-dependent RNA helicase VVA0939	46.108																						320	11	10	4	0.23857	0.0008758	341	10	10	4	0.216882	0.000824345	263	6	7.4	3	0.130129	0.000645676	0.000781941	0.012078	3
fig|336831.7.peg.1342	RNA polymerase sigma factor RpoD	70.184																						245	9	5.2	4	0.128234	0.000470753	242	8	8	5	0.113986	0.000433249	124	4	2.6	2	0.056993	0.000282788	0.000395597	0.00994782	3
fig|336831.7.peg.2084	DNA recombination-dependent growth factor C	33.648																						314	9	18.5	5	0.267475	0.00098191	387	8	17.2	4	0.237756	0.000903683	203	4	7	2	0.118878	0.000589849	0.000825147	0.0207495	3
fig|336831.7.peg.2389	Lanthionine biosynthesis protein LanB	120.444																						299	9	4.6	5	0.0747235	0.000274313	190	8	3.5	4	0.0664209	0.000252459	193	6	1.4	2	0.0498157	0.000247176	0.000257982	0.00143871	3
fig|336831.7.peg.274	3-ketoacyl-CoA thiolase [isoleucine degradation] (EC 2.3.1.16)	41.371																						277	8	11.5	4	0.193372	0.000709876	204	5	11.5	4	0.120858	0.000459367	216	6	8.5	3	0.145029	0.000719606	0.000629616	0.0147521	3
fig|336831.7.peg.1298	Cytosol aminopeptidase PepA (EC 3.4.11.1)	55.07																						248	8	8.4	5	0.14527	0.00053329	175	6	5.8	3	0.108952	0.000414116	151	6	6.2	3	0.108952	0.0005406	0.000496002	0.00710097	3
fig|336831.7.peg.3302	23S rRNA (guanine-N-2-) -methyltransferase rlmL EC 2.1.1.-)	80.485																						187	4	4.7	3	0.0496987	0.000182446	215	6	7.6	6	0.0745481	0.000283349	198	3	3.2	2	0.037274	0.000184946	0.000216914	0.00575483	3
fig|336831.7.peg.1924	Transcription elongation factor GreA	17.433																						153	3	19.6	3	0.172087	0.000631739	207	7	26.6	4	0.401537	0.0015262	173	4	20.3	3	0.22945	0.00113849	0.00109881	0.0448548	3
fig|336831.7.peg.2178	Single-stranded DNA-binding protein	21.833																						489	10	19.7	4	0.458022	0.00168142	416	8	15.2	3	0.366418	0.00139271	393	8	15.2	3	0.366418	0.00181809	0.00163074	0.021717	3
fig|336831.7.peg.1029	putative orphan protein	34.123																						297	7	11	3	0.20514	0.000753077	485	10	13.9	4	0.293057	0.00111388	316	6	11	3	0.175834	0.000872457	0.000913138	0.0183809	3
fig|336831.7.peg.546	Peptidyl-prolyl cis-trans isomerase PpiD (EC 5.2.1.8)	69.665																						138	6	3.5	3	0.0861265	0.000316173	255	9	6	4	0.12919	0.000491036	148	7	4.6	3	0.100481	0.000498567	0.000435259	0.01032	3
fig|336831.7.peg.2775	Dipeptidyl aminopeptidases/acylaminoacyl-peptidases	88.618																						136	6	5	4	0.0677063	0.000248552	103	5	5	4	0.0564219	0.000214454	58	2	2.2	2	0.0225688	0.000111982	0.000191663	0.00710806	3
fig|336831.7.peg.2689	GTP-binding protein EngA	54.315																						293	12	11	5	0.220933	0.000811055	156	7	5.5	3	0.128878	0.000489851	146	5	3.2	2	0.0920556	0.000456762	0.000585889	0.01957	3
fig|336831.7.peg.2068	Transaldolase (EC 2.2.1.2)	34.459																						256	7	12.7	4	0.20314	0.000745734	209	6	12.7	4	0.17412	0.000661811	205	4	7.3	2	0.11608	0.000575966	0.000661171	0.00848857	3
fig|336831.7.peg.3277	NAD-dependent malic enzyme (EC 1.1.1.38)	62.698																						159	5	4.4	3	0.0797474	0.000292755	188	6	4.4	3	0.0956968	0.000363733	235	7	5.9	4	0.111646	0.000553967	0.000403485	0.0135067	3
fig|336831.7.peg.2159	hypothetical protein	13.96																						72	3	25.2	3	0.2149	0.000788905	178	6	32.5	4	0.429799	0.00163362	87	4	24.4	3	0.286533	0.00142172	0.00128142	0.0439489	3
fig|336831.7.peg.1375	GTP-binding protein EngB	22.55																						298	6	19.7	4	0.266075	0.000976772	190	6	14.3	3	0.266075	0.00101132	122	4	12.8	3	0.177384	0.000880143	0.00095608	0.00679944	3
fig|336831.7.peg.1607	Prolyl-tRNA synthetase (EC 6.1.1.15)	63.827																						203	6	7	4	0.0940041	0.000345092	196	6	7	4	0.0940041	0.000357299	132	4	3.7	2	0.0626694	0.000310953	0.000337782	0.00240223	3
fig|336831.7.peg.368	Serine/threonine protein kinase (EC 2.7.11.1)	77.785																						255	8	6.7	5	0.102848	0.000377557	128	7	3.7	3	0.0899916	0.000342048	102	3	3.4	2	0.0385678	0.000191366	0.000303657	0.00988544	3
fig|336831.7.peg.1172	UDP-N-acetylglucosamine 1-carboxyvinyltransferase (EC 2.5.1.7)	44.94																						449	12	11	4	0.267023	0.00098025	302	8	8.1	3	0.178015	0.000676616	253	5	9.8	3	0.111259	0.000552048	0.000736305	0.0220253	3
fig|336831.7.peg.257	Peptide chain release factor 1	40.917																						213	7	8.3	4	0.171078	0.000628034	178	6	6.1	3	0.146638	0.000557356	136	5	6.1	3	0.122199	0.000606326	0.000597239	0.00362043	3
fig|336831.7.peg.3285	Glucose-6-phosphate 1-dehydrogenase (EC 1.1.1.49)	55.894																						166	6	10.5	5	0.107346	0.000394071	205	5	6.5	3	0.089455	0.000340009	148	5	4.1	2	0.089455	0.000443859	0.000392646	0.00519395	3
fig|336831.7.peg.2990	TPR domain protein, putative component of TonB system	47.678																						192	9	9	4	0.188766	0.000692968	183	8	6.7	3	0.167792	0.00063776	100	4	4.5	2	0.0838961	0.000416276	0.000582335	0.0146436	3
fig|336831.7.peg.2699	Chaperone protein HscA	65.747																						123	6	5.2	4	0.0912589	0.000335015	121	4	4	3	0.0608393	0.000231243	95	3	2.6	2	0.0456295	0.000226405	0.000264221	0.0061357	3
fig|336831.7.peg.52	Probable RND efflux membrane fusion protein	36.842																						234	7	9.7	3	0.190001	0.000697499	232	6	13.3	4	0.162858	0.000619004	144	2	7.1	2	0.0542859	0.000269356	0.00052862	0.0227933	3
fig|336831.7.peg.2399	Ribosomal large subunit pseudouridine synthase B (EC 4.2.1.70)	36.831																						286	9	14.4	4	0.244359	0.000897052	300	8	9.2	3	0.217208	0.000825585	90	2	6.4	2	0.0543021	0.000269436	0.000664025	0.0343587	3
fig|336831.7.peg.502	2-keto-3-deoxy-D-arabino-heptulosonate-7-phosphate synthase II (EC 2.5.1.54)	50.508																						309	11	8	4	0.217787	0.000799505	164	8	6.2	3	0.158391	0.000602026	106	5	2.9	2	0.0989942	0.00049119	0.000630907	0.0156173	3
fig|336831.7.peg.3300	COG0488: ATPase components of ABC transporters with duplicated ATPase domains	71.453																						80	3	3.8	3	0.0419856	0.000154131	120	4	2.7	2	0.0559809	0.000212777	135	5	4.9	4	0.0699761	0.000347208	0.000238039	0.00989862	3
fig|336831.7.peg.3524	Fructose-1,6-bisphosphatase, type I (EC 3.1.3.11)	35.411																						164	5	8.4	3	0.141199	0.000518347	157	5	8.4	3	0.141199	0.000536682	153	6	8.4	3	0.169439	0.000840723	0.000631917	0.0181063	3
fig|336831.7.peg.2724	Cell division protein FtsZ (EC 3.4.24.-)	40.543																						181	7	11.6	4	0.172656	0.000633827	164	4	8.5	3	0.0986607	0.000374999	148	6	5.4	2	0.147991	0.000734303	0.000581043	0.0185377	3
fig|336831.7.peg.2981	UDP-glucose dehydrogenase (EC 1.1.1.22)	45.404																						156	6	9.4	4	0.132147	0.000485116	213	7	7.2	3	0.154171	0.000585989	100	4	4.8	2	0.088098	0.000437125	0.000502743	0.00759813	3
fig|336831.7.peg.2876	LSU ribosomal protein L7/L12 (P1/P2)	11.971																						295	12	26.1	3	1.00242	0.00367993	326	12	26.1	3	1.00242	0.0038101	215	8	16	2	0.668282	0.00331588	0.00360197	0.0256165	3
fig|336831.7.peg.2846	Preprotein translocase secY subunit (TC 3.A.5.1.1)	43.648																						208	7	9.1	3	0.160374	0.000588738	208	8	9.1	3	0.183284	0.000696644	161	3	7.3	2	0.0687317	0.000341033	0.000542139	0.0182328	3
fig|336831.7.peg.3388	TonB-dependent receptor	103.897																						357	13	3	3	0.125124	0.000459334	274	12	3	3	0.115499	0.000438999	211	5	2.3	2	0.0481246	0.000238785	0.000379039	0.0121889	3
fig|336831.7.peg.1175	Uncharacterized ABC transporter, auxiliary component YrbC	25.195																						362	8	13.9	3	0.317523	0.00116564	227	4	10.3	2	0.158762	0.000603436	168	4	13.9	3	0.158762	0.000787745	0.000852273	0.0286603	3
fig|336831.7.peg.1006	Organic hydroperoxide resistance protein	14.153																						137	5	22.5	3	0.353282	0.00129691	225	6	22.5	3	0.423938	0.00161134	97	4	10.9	2	0.282626	0.00140233	0.00143686	0.0160035	3
fig|336831.7.peg.1502	RecA protein	37.356																						118	3	8.6	3	0.0803084	0.000294815	145	6	6.9	3	0.160617	0.000610487	143	3	5.2	2	0.0803084	0.000398475	0.000434592	0.0160905	3
fig|336831.7.peg.2054	Lysyl-tRNA synthetase (class II) (EC 6.1.1.6)	57.741																						121	5	4.7	3	0.0865936	0.000317888	113	4	3.2	2	0.0692749	0.000263306	122	5	4.5	3	0.0865936	0.000429661	0.000336952	0.00847998	3
fig|336831.7.peg.3352	ProQ: influences osmotic activation of compatible solute ProP	25.187																						166	7	12	3	0.277921	0.00102026	166	5	11.5	3	0.198515	0.000754534	106	4	8.1	2	0.158812	0.000787995	0.000854263	0.0144727	3
fig|336831.7.peg.1684	Preprotein translocase subunit YajC (TC 3.A.5.1.1)	11.935																						344	12	27	3	1.00545	0.00369103	176	7	15.3	2	0.58651	0.00222926	316	9	27	3	0.754085	0.00374162	0.00322064	0.0858929	3
fig|336831.7.peg.3	Peptide chain release factor 3	59.624																						89	4	4.9	3	0.0670871	0.000246279	58	3	3.2	2	0.0503153	0.000191243	89	4	5.9	3	0.0670871	0.000332873	0.000256798	0.00713986	3
fig|336831.7.peg.370	putative lipoprotein	18.712																						150	5	17.4	3	0.267208	0.000980931	99	4	10.6	2	0.213767	0.000812504	170	6	17.4	3	0.32065	0.001591	0.00112815	0.0409596	3
fig|336831.7.peg.3060	hypothetical protein	73.079																						228	4	5.4	3	0.0547353	0.000200935	279	5	5.4	3	0.0684191	0.000260054	122	2	3.6	2	0.0273676	0.000135793	0.000198927	0.00621547	3
fig|336831.7.peg.481	5-Enolpyruvylshikimate-3-phosphate synthase (EC 2.5.1.19)	46.478																						86	5	5.4	3	0.107578	0.000394922	101	5	5.4	3	0.107578	0.000408891	88	4	3.5	2	0.0860622	0.000427024	0.000410279	0.0016096	3
fig|336831.7.peg.1374	Cytochrome c4	22.334																						228	7	10.1	2	0.313423	0.00115059	196	7	15.4	3	0.313423	0.00119129	158	5	10.1	2	0.223874	0.00111082	0.0011509	0.00402358	3
fig|336831.7.peg.2991	Ferric siderophore transport system, periplasmic binding protein TonB	22.265																						188	6	16.3	3	0.269481	0.000989275	155	5	8.4	2	0.224568	0.000853558	93	4	8.4	2	0.179654	0.000891409	0.000911414	0.00700355	3
fig|336831.7.peg.189	prolyl oligopeptidase family protein	72.067																						122	4	4.2	3	0.0555039	0.000203757	176	5	2.6	2	0.0693799	0.000263705	119	3	2.6	2	0.0416279	0.00020655	0.000224671	0.00338339	3
fig|336831.7.peg.2298	2-methylcitrate dehydratase FeS dependent (EC 4.2.1.79)	94.59																						66	4	3.4	3	0.0422878	0.00015524	108	5	2.1	2	0.0528597	0.000200914	96	4	2.1	2	0.0422878	0.000209824	0.000188659	0.00292828	3
fig|336831.7.peg.579	3,4-dihydroxy-2-butanone 4-phosphate synthase (EC 4.1.99.12) / GTP cyclohydrolase II (EC 3.5.4.25)	40.355																						85	3	5.7	2	0.0743402	0.000272906	137	3	8.7	3	0.0743402	0.000282559	74	3	6	2	0.0743402	0.000368862	0.000308109	0.00528345	3
fig|336831.7.peg.852	ATP synthase gamma chain (EC 3.6.3.14)	31.731																						384	6	11.1	3	0.18909	0.000694154	243	4	7.7	2	0.12606	0.000479139	67	2	6.6	2	0.0630298	0.000312742	0.000495345	0.0191222	3
fig|336831.7.peg.2803	Acetylornithine aminotransferase (EC 2.6.1.11) / N-succinyl-L,L-diaminopimelate aminotransferase (EC 2.6.1.17) / Succinylornithine transaminase (EC 2.6.1.81)	43.86																						105	4	8.1	3	0.0911993	0.000334796	82	3	4.4	2	0.0683995	0.000259979	124	3	5.7	2	0.0683995	0.000339385	0.000311386	0.00445794	3
fig|336831.7.peg.1176	Uncharacterized ABC transporter, periplasmic component YrbD	16.523																						230	8	20.8	3	0.484174	0.00177742	151	6	10.4	2	0.36313	0.00138022	98	4	10.4	2	0.242087	0.00120119	0.00145294	0.0294919	3
fig|336831.7.peg.1402	Putative stomatin/prohibitin-family membrane protease subunit YbbK	34.349																						103	3	11.5	3	0.0873388	0.000320624	80	2	5.8	2	0.0582259	0.00022131	80	2	5.8	2	0.0582259	0.000288905	0.000276946	0.00507254	3
fig|336831.7.peg.3537	Replicative DNA helicase (EC 3.6.1.-)	51.133																						121	5	6.3	3	0.0977842	0.000358969	71	3	4.3	2	0.0586705	0.000223	56	3	3.7	2	0.0586705	0.000291112	0.000291027	0.00679845	3
fig|336831.7.peg.873	LSU ribosomal protein L34p	5.305																						129	7	20	2	1.31951	0.00484397	165	8	20	2	1.50801	0.00573179	153	6	20	2	1.13101	0.00561184	0.00539587	0.0481706	3
fig|336831.7.peg.2207	putative MSHA pilin protein MshA	19.753																						142	5	11.1	2	0.253126	0.000929235	239	6	11.1	2	0.303751	0.00115453	138	2	14.7	2	0.10125	0.000502385	0.000862049	0.0331221	3
fig|336831.7.peg.3609	Outer membrane protein NlpB, lipoprotein component of the protein assembly complex (forms a complex with YaeT, YfiO, and YfgL); Lipoprotein-34 precursor	39.38																						202	4	7.1	2	0.101574	0.000372883	109	2	7.1	2	0.0507872	0.000193037	149	3	7.1	2	0.0761808	0.000377994	0.000314638	0.0105341	3
fig|336831.7.peg.2412	FKBP-type peptidyl-prolyl cis-trans isomerase SlyD (EC 5.2.1.8)	17.785																						122	5	9.2	2	0.281136	0.00103206	166	6	9.2	2	0.337363	0.00128228	64	4	9.2	2	0.224909	0.00111595	0.00114343	0.0127353	3
fig|336831.7.peg.176	Adenylate kinase (EC 2.7.4.3)	21.469																						285	13	9.8	2	0.605524	0.0022229	130	4	9.8	2	0.186315	0.000708164	199	7	9.8	2	0.326052	0.0016178	0.00151629	0.0762454	3
fig|336831.7.peg.1230	DNA-directed RNA polymerase omega subunit (EC 2.7.7.6)	10.147																						118	4	22	2	0.394205	0.00144714	97	3	22	2	0.295654	0.00112375	86	3	22	2	0.295654	0.00146698	0.00134596	0.0192693	3
fig|336831.7.peg.1682	Protein-export membrane protein SecF (TC 3.A.5.1.1)	34.152																						72	2	5.7	2	0.0585617	0.000214982	115	3	5.7	2	0.0878426	0.00033388	107	4	5.7	2	0.117123	0.000581144	0.000376669	0.0186793	3
fig|336831.7.peg.1780	Translation initiation factor 1	8.254																						225	5	38.9	2	0.605767	0.00222379	258	5	38.9	2	0.605767	0.00230245	154	3	38.9	2	0.36346	0.00180342	0.00210989	0.0268309	3
fig|336831.7.peg.1926	Carbamoyl-phosphate synthase small chain (EC 6.3.5.5)	40.662																						181	6	6.9	2	0.147558	0.00054169	98	2	7.4	2	0.049186	0.000186951	139	4	5.9	2	0.0983719	0.000488102	0.000405581	0.0191226	3
fig|336831.7.peg.2428	Diaminopimelate decarboxylase (EC 4.1.1.20)	46.206																						97	3	3.8	2	0.0649266	0.000238348	153	6	3.6	2	0.129853	0.000493558	137	5	3.6	2	0.108211	0.000536922	0.000422943	0.0161327	3
				8658	5967.6	2053	190.298	1	315990	7881	5449.1	1906	173.974	1	310138	7537	5274.6	1844	167.008	1	1	1.06778e-13	741	338713	9078	7530	2622	272.403	1	315461	8581	7008.2	2454	263.096	1	244856	6310	5969.8	1922	201.54	1	1	12.169	1005	143539	3224	2075.1	762	69.5627
[truncated: 37 more columns]

## Sheet: Search parameters
Search Parameters
Database:		A_ikkense
Fasta Version:		A_ikkense_2013-12-19.fasta
# Sequences:		3818
Taxonomy:		All entries
Enzyme:		Trypsin
Fixed modifications:		Carbamidomethyl (C)
Variable modifications:		Oxidation (M)
Mass values:		Monoisotopic
Peptide mass tolerance:		15 ppm
Fragment mass tolerance:		0.2 Da
Max missed cleavages:		1
Instrument type:		ESI-QUAD-TOF
Ions score or expect cut-off:		0.005
Scoring :		MudPIT
Subsamples: A1.mgf - 15ppm
Significance threshold p		0.01
FDR		0.0115
# MS/MS queries :		15133 (58.9% spectral use)
Subsamples: C1.mgf - 15ppm
Significance threshold p		0.01
FDR		0.013
# MS/MS queries :		11524 (32.2% spectral use)
Subsamples: B2.mgf - 15ppm
Significance threshold p		0.01
FDR		0.0136
# MS/MS queries :		14545 (63.8% spectral use)
Subsamples: B3.mgf - 15ppm
Significance threshold p		0.01
FDR		0.0145
# MS/MS queries :		9349 (70.9% spectral use)
Subsamples: A2.mgf - 15ppm
Significance threshold p		0.01
FDR		0.0146
# MS/MS queries :		13358 (60.7% spectral use)
Subsamples: C3.mgf - 15ppm
Significance threshold p		0.01
FDR		0.015
# MS/MS queries :		6977 (34.6% spectral use)
Subsamples:B1.mgf - 15ppm
Significance threshold p		0.01
FDR		0.0154
# MS/MS queries :		16000 (62% spectral use)
Subsamples: A3.mgf - 15ppm
Significance threshold p		0.01
FDR		0.0166
# MS/MS queries :		12367 (62.4% spectral use)
Subsamples: D1.mgf - 15ppm
Significance threshold p		0.01
FDR		0.018
# MS/MS queries :		12695 (59.2% spectral use)
Subsamples: C2.mgf - 15ppm
Significance threshold p		0.01
FDR		0.0185
# MS/MS queries :		7707 (33.8% spectral use)
Subsamples: D2.mgf - 15ppm
Significance threshold p		0.01
FDR		0.0189
# MS/MS queries :		7749 (63.3% spectral use)
Subsamples: D3.mgf - 15ppm
Significance threshold p		0.01
FDR		0.023
# MS/MS queries :		6643 (63.3% spectral use)
