# Supplementary material for: Genomic and exoproteomic analyses of cold‐ and alkaline‐adapted bacteria reveal an abundance of secreted subtilisin‐like proteases
Source: Microb Biotechnol. 2016 Feb 1;9(2):245–56. doi: 10.1111/1751-7915.12343 (PMC4767292; doi:10.1111/1751-7915.12343)
Supplement: Supplementary file 5 — Table S4. Sub‐list of all extracellular proteases detected by LC‐MS/MS. Average abundance (±STD) in each sample of all predicted proteases detected in the growth medium of Arsukibacterium ikkense. See Table S2 for prediction details. The functional predictions were taken from the RAST server annotations (http://rast.nmpdr.org/). [file MBT2-9-245-s005.xlsx]

## Sheet: Proteases
Table S4. Sub-list of all extracellular proteases detected by LC-MS/MS
Average abundance (±STD) in each sample of all predicted proteases detected in the growth medium of Arsukibacterium ikkense. See Table S2 for prediction details.
The functional predictions were taken from the RAST server annotations (http://rast.nmpdr.org/).							Sample A		Sample B		Sample C		Sample D
							15°C		5°C		5°C		5°C
Sequence ID	Predicted function	Mass (kDa)	Pfam function	PSORT localisation	SignalP		Average	±STD	Average	±STD	Average	±STD	Average	±STD
fig|336831.7.peg.2527	Alkaline serine protease	79.075	Peptidase_S8	Extracellular	N		0.00778118	0.0401543	0.00154457	0.0142333	0.0243794	0.27021	0.00908833	0.0908
fig|336831.7.peg.1689	Alkaline serine protease	79.208	Peptidase_S8	Extracellular	Y		0.00576121	0.0464353	0.00165676	0.0138625	0.0184336	0.274652	0.00817112	0.081416
fig|336831.7.peg.2189	Dipeptidyl carboxypeptidase Dcp (EC 3.4.15.5)	80.473	Peptidase_M3	Unknown	Y		0.0124177	0.0785257	0.00208274	0.0369036	0.00848183	0.185438	0.00566177	0.0876928
fig|336831.7.peg.2262	Cold-active alkaline serine protease (EC 3.4.21.62)	56.646	Peptidase_S8	Unknown	Y		0.0045523	0.0258423	0.000987204	0.00754263	0.0153878	0.111632	0.00662036	0.0792292
fig|336831.7.peg.2438	Cyanophycinase (EC 3.4.15.6)	49.102	Peptidase_S51	Extracellular	Y		0.00214263	0.0314573			0.0101135	0.166348	0.00414208	0.0487277
fig|336831.7.peg.1776	Alkaline serine protease	53.843	Peptidase_S8,Inhibitor_I9	Extracellular	Y		0.00456157	0.0409416			0.00756221	0.0468315	0.00395228	0.0805763
fig|336831.7.peg.252	Prolyl endopeptidase (EC 3.4.21.26)	79.351	Peptidase_S9	Periplasmic	Y		0.00884615	0.0506404	0.000983712	0.0277583	0.00328853	0.130928	0.00257728	0.00162583
fig|336831.7.peg.510	Serine protease, subtilase family	86.855	Peptidase_S8	Extracellular	Y		0.00327484	0.0168409			0.00914448	0.0538009	0.00221492	0.0357038
fig|336831.7.peg.3495	Peptidase B (EC 3.4.11.23)	46.278	Peptidase_M17	Cytoplasmic	N		0.00754012	0.0618192					0.000979278	0.0204534
fig|336831.7.peg.2018	Aminopeptidase	47.965	Peptidase_M28,Peptidase_M20	Extracellular	Y		0.00368162	0.0171999			0.00382145	0.0372935	0.000853319	0.0315872
fig|336831.7.peg.3545	Carboxyl-terminal protease	47.54	Peptidase_S41	OuterMembrane	N		0.000665991	0.025216			0.00433066	0.0468059	0.00299444	0.068713
fig|336831.7.peg.99	Microbial collagenase, secreted (EC 3.4.24.3)	104.399	Peptidase_M9	Extracellular	Y				0.000245914	0.000862639	0.00566649	0.0465855	0.00130442	0.0402985
fig|336831.7.peg.107	Proline dipeptidase	43.84	Peptidase_M24	Cytoplasmic	N		0.00692306	0.0278484
fig|336831.7.peg.2612	Peptidase, M13 family	76.412	Peptidase_M13	Unknown	Y		0.00435762	0.0728253	0.00111458	0.0216331			0.00142384	0.0367916
fig|336831.7.peg.1843	Protease II (EC 3.4.21.83)	80.565	Peptidase_S9	Periplasmic	Y		0.00534823	0.0145558	0.000606468	0.00141333			0.000922396	0.0263145
fig|336831.7.peg.1001	hypothetical protein	59.03	Peptidase_S41	Extracellular	N		0.00232397	0.0243461			0.00253448	0.10284	0.00164204	0.0694858
fig|336831.7.peg.893	Xaa-Pro dipeptidase PepQ (EC 3.4.13.9)	50.338	Peptidase_M24	Cytoplasmic	N		0.00644621	0.0396889
fig|336831.7.peg.1350	Aminoacyl-histidine dipeptidase (Peptidase D) (EC 3.4.13.3)	52.645	Peptidase_M20	Cytoplasmic	N		0.00524422	0.0681605					0.0010377	0.027754
fig|336831.7.peg.1064	Microsomal dipeptidase (EC 3.4.13.19)	43.675	Peptidase_M19	Unknown	Y		0.0055471	0.0685223	0.000111666	0.0193411
fig|336831.7.peg.3769	Serine protease, subtilase family	128.142	Peptidase_S8	Unknown	Y		0.00150143	0.0078874	0.000303399	0.00362226	0.00254942	0.0533726	0.000972479	0.0126484
fig|336831.7.peg.2515	Oligopeptidase A (EC 3.4.24.70)	77.377	Peptidase_M3	Cytoplasmic	N		0.00484083	0.0055034
fig|336831.7.peg.2856	Alanyl dipeptidyl peptidase	75.712	Peptidase_S9,Peptidase_S15	Unknown	Y		0.00441497	0.0277864	0.000206619	0.0114353
fig|336831.7.peg.1846	Protease III precursor (EC 3.4.24.55)	107.898	Peptidase_M16,Peptidase_M16_C	Unknown	N		0.00397638	0.00314359	0.000284024	0.00472251
fig|336831.7.peg.867	Phospholipid-binding protein	17.424	PBP	Periplasmic	N		0.00421154	0.00829108
fig|336831.7.peg.3630	Peptidase	61.109	Peptidase_M28	Unknown	N		0.00294845	0.0262322					0.000925027	0.0214971
fig|336831.7.peg.2900	Dipeptidyl peptidase IV	93.681	Peptidase_S9,Peptidase_S15	Unknown	Y		0.0030475	0.0405301					0.000462355	0.0336903
fig|336831.7.peg.96	Dipeptidyl peptidase IV in 4-hydroxyproline catabolic gene cluster	85.803	Peptidase_S9	Unknown	Y		0.00327049	0.0301675
fig|336831.7.peg.828	prolyl oligopeptidase( EC:3.4.19.1 )	72.723	Peptidase_S9,Peptidase_S15	Unknown	Y		0.00229431	0.0206513					0.000721481	0.00705892
fig|336831.7.peg.2190	TldE protein, part of TldE/TldD proteolytic complex	47.631	PmbA_TldD	Unknown	N		0.00232248	0.020184	0.000635272	0.0196694
fig|336831.7.peg.2368	Alanyl dipeptidyl peptidase	76.128	Peptidase_S9	Unknown	Y		0.00202952	0.00837798					0.00067155	0.0350806
fig|336831.7.peg.1900	Zinc carboxypeptidase domain protein	42.747	Peptidase_M14	Cytoplasmic	N		0.00172798	0.0462159	0.00083298	0.00841607
fig|336831.7.peg.520	Alpha-aspartyl dipeptidase Peptidase E (EC 3.4.13.21)	25.023	Peptidase_S51	Cytoplasmic	N		0.00232996	0.0430014
fig|336831.7.peg.2777	peptidase, M13 (neprilysin) family( EC:3.4.24.- )	77.161	Peptidase_M13	Unknown	Y		0.000948893	0.00656273	0.000636383	0.0169129			0.000713722	0.00219801
fig|336831.7.peg.544	ATP-dependent protease La (EC 3.4.21.53) Type I	88.621	Lon_C	Cytoplasmic	N		0	0	0.000750351	0.0136276	0.000989705	0.060635	0.000432473	0.0183539
fig|336831.7.peg.2466	ATP-dependent protease HslV (EC 3.4.25.-)	18.614	Proteasome	Cytoplasmic	N		0.00213413	0.0385413
fig|336831.7.peg.983	Dihydroorotase (EC 3.5.2.3)	37.751	Amidohydro_1	Cytoplasmic	N		0.00193301	0.0258077
fig|336831.7.peg.2090	GMP synthase [glutamine-hydrolyzing] (EC 6.3.5.2)	58.826	Peptidase_C26	Cytoplasmic	N				0.00124466	0.00735529			0.000516097	0.0188498
fig|336831.7.peg.134	NonF-related protein	23.92	DJ-1_PfpI	Unknown	N				0.00167831	0.020074
fig|336831.7.peg.1370	Xaa-Pro dipeptidase family enzyme	45.368	Amidohydro_1	Unknown	Y		0.00158425	0.0171746
fig|336831.7.peg.1913	Cell division protein FtsH (EC 3.4.24.-)	70.643	Peptidase_M41	CytoplasmicMembrane	N				0.000744928	0.022353			0.000671542	0.0488895
fig|336831.7.peg.699	Cytosol aminopeptidase PepA (EC 3.4.11.1)	54.81	Peptidase_M17	Unknown	Y		0.00134913	0.0465253
fig|336831.7.peg.899	Uncharacterized protein with LysM domain, COG1652	40.938	LysM	Unknown	Y				0.00124687	0.030759
fig|336831.7.peg.41	Secreted enzyme, contains two amidohydrolase related domains	113.572	Amidohydro_1	Unknown	Y		0.000165026	0.00176524	0.000583124	0.02409			0.000485886	0.0143902
fig|336831.7.peg.2193	TldD protein, part of proposed TldE/TldD proteolytic complex	50.972	PmbA_TldD	Cytoplasmic	N		0.000920117	0.0211531	0.000210288	0.00702629
fig|336831.7.peg.1523	CTP synthase (EC 6.3.4.2)	60.035	Peptidase_C26	Cytoplasmic	N				0.00102613	0.0546389
fig|336831.7.peg.3348	Membrane alanine aminopeptidase N (EC 3.4.11.2)	97.09	Peptidase_M1	Unknown	N		0.00101768	0.0221775
fig|336831.7.peg.1061	Gamma-glutamyltranspeptidase (EC 2.3.2.2)	62.379	G_glu_transpept	Periplasmic	Y		0.000964159	0.0217431
fig|336831.7.peg.1119	serine protease, subtilase family protein	107.298	Peptidase_S8,Inhibitor_I9	Extracellular	Y		0.000386595	0.00828343					0.000447047	0.00728243
fig|336831.7.peg.685	Protease, insulinase family/protease, insulinase family	104.084	Peptidase_M16_C,Peptidase_M16	OuterMembrane	Y				0.000571597	0.0155847
fig|336831.7.peg.3330	Acylamino-acid-releasing enzyme (EC 3.4.19.1)	74.567	Peptidase_S9	Cytoplasmic	N		0.000551882	0.00769656
fig|336831.7.peg.672	neutral zinc metallopeptidase, M1 family( EC:3.4.11.- )	69.196	Peptidase_M1	CytoplasmicMembrane	Y		0.000517622	0.0127758
fig|336831.7.peg.1445	aculeacin A acylase( EC:3.5.1.- )	89.194	Penicil_amidase	Periplasmic	Y								0.000496482	0.0144081
fig|336831.7.peg.1298	Cytosol aminopeptidase PepA (EC 3.4.11.1)	55.07	Peptidase_M17	Cytoplasmic	N				0.000495359	0.00705099
fig|336831.7.peg.2532	Acylamino-acid-releasing enzyme (EC 3.4.19.1)	79.351	Peptidase_S9	Unknown	N		0.000471382	0.00822714
fig|336831.7.peg.1905	Protease IV (EC 3.4.21.-)	68.291	Peptidase_S49	CytoplasmicMembrane	N				0.000449604	0.0271696
fig|336831.7.peg.1926	Carbamoyl-phosphate synthase small chain (EC 6.3.5.5)	40.662	Peptidase_C26	Cytoplasmic	N				0.000404928	0.019053
fig|336831.7.peg.3351	Tail-specific protease precursor (EC 3.4.21.102)	75.967	Peptidase_S41	CytoplasmicMembrane	Y				0.00033858	0.00566482
fig|336831.7.peg.3659	FIG01058271: hypothetical protein	119.83	Amidohydro_1	Unknown	N		0.000296863	0.00923502
fig|336831.7.peg.189	prolyl oligopeptidase family protein	72.067	Peptidase_S9,Peptidase_S15	Unknown	Y				0.000224425	0.00340637
fig|336831.7.peg.2775	Dipeptidyl aminopeptidases/acylaminoacyl-peptidases	88.618	Peptidase_S9	Unknown	Y				0.000191363	0.00707216
Total number of proteases detected							46		30		14		28
Total abundance							0.149572		0.0223928		0.116684		0.0611017
